# Supplementary material for: Targeted panel sequencing for refining B-cell lymphoma diagnosis: a real-life, reference center experience
Source: Virchows Arch. 2026 Feb 4;488(4):751–60. doi: 10.1007/s00428-026-04428-y (PMC13053561; doi:10.1007/s00428-026-04428-y)
Supplement: Supplementary file 1 — (XLSX 201 KB) [file 428_2026_4428_MOESM1_ESM.xlsx]

## Sheet: Table S1
Supplementary Table S1: Genomic regions included in the custom designed panels (hg19). a) Primary B-cell lymphoma panel. b) Extended panel.
a)						b)
Gene	Chromosom	Start	End			Gene	Chromosom	Start	End
TNFRSF14	chr1	2488069	2488201			KMT2C	chr7	151833865	151833992
TNFRSF14	chr1	2489144	2489274			KMT2C	chr7	151833926	151834019
TNFRSF14	chr1	2489236	2489371			KMT2C	chr7	151835845	151835974
TNFRSF14	chr1	2489762	2489899			KMT2C	chr7	151835892	151836011
TNFRSF14	chr1	2489897	2490032			KMT2C	chr7	151836255	151836370
TNFRSF14	chr1	2491201	2491339			KMT2C	chr7	151836735	151836845
TNFRSF14	chr1	2491268	2491401			KMT2C	chr7	151836803	151836927
TNFRSF14	chr1	2491388	2491526			KMT2C	chr7	151841742	151841848
TNFRSF14	chr1	2492004	2492135			KMT2C	chr7	151841789	151841898
TNFRSF14	chr1	2492096	2492226			KMT2C	chr7	151841888	151842006
TNFRSF14	chr1	2493063	2493194			KMT2C	chr7	151842220	151842345
TNFRSF14	chr1	2493134	2493270			KMT2C	chr7	151842285	151842411
TNFRSF14	chr1	2494269	2494400			KMT2C	chr7	151843670	151843794
TNFRSF14	chr1	2494536	2494664			KMT2C	chr7	151843754	151843878
TNFRSF14	chr1	2494628	2494740			KMT2C	chr7	151845051	151845159
ID3	chr1	23885398	23885528			KMT2C	chr7	151845156	151845282
ID3	chr1	23885552	23885691			KMT2C	chr7	151845259	151845389
ID3	chr1	23885686	23885788			KMT2C	chr7	151845361	151845471
ID3	chr1	23885742	23885873			KMT2C	chr7	151845438	151845563
ID3	chr1	23885869	23885971			KMT2C	chr7	151845550	151845661
RRAGC	chr1	39321343	39321466			KMT2C	chr7	151845646	151845770
RRAGC	chr1	39321425	39321552			KMT2C	chr7	151845755	151845881
RRAGC	chr1	39321523	39321636			KMT2C	chr7	151845851	151845977
RRAGC	chr1	39322523	39322644			KMT2C	chr7	151845930	151846056
RRAGC	chr1	39322621	39322745			KMT2C	chr7	151846039	151846164
RRAGC	chr1	39322740	39322865			KMT2C	chr7	151846162	151846270
RRAGC	chr1	39324954	39325091			KMT2C	chr7	151847872	151848002
RRAGC	chr1	39325090	39325226			KMT2C	chr7	151848001	151848111
NOTCH2	chr1	120457938	120458065			KMT2C	chr7	151848468	151848585
NOTCH2	chr1	120458046	120458163			KMT2C	chr7	151848569	151848695
NOTCH2	chr1	120458111	120458237			KMT2C	chr7	151849764	151849887
XPO1	chr2	61719378	61719496			KMT2C	chr7	151849854	151849982
XPO1	chr2	61719476	61719581			KMT2C	chr7	151849941	151850059
CXCR4	chr2	136872345	136872460			KMT2C	chr7	151851004	151851128
CXCR4	chr2	136872448	136872571			KMT2C	chr7	151851106	151851206
CXCR4	chr2	136872523	136872643			KMT2C	chr7	151851184	151851299
CXCR4	chr2	136872629	136872749			KMT2C	chr7	151851326	151851413
CXCR4	chr2	198266439	198266549			KMT2C	chr7	151851369	151851497
SF3B1	chr2	198266505	198266595			KMT2C	chr7	151851454	151851547
SF3B1	chr2	198266595	198266720			KMT2C	chr7	151852931	151853012
SF3B1	chr2	198266719	198266818			KMT2C	chr7	151853012	151853127
SF3B1	chr2	198266786	198266899			KMT2C	chr7	151853124	151853252
SF3B1	chr2	198267207	198267330			KMT2C	chr7	151853241	151853354
SF3B1	chr2	198267307	198267412			KMT2C	chr7	151853339	151853464
SF3B1	chr2	198267380	198267489			KMT2C	chr7	151855937	151856037
SF3B1	chr2	198267483	198267599			KMT2C	chr7	151856029	151856149
IDH1	chr2	209113085	209113209			KMT2C	chr7	151856106	151856231
IDH1	chr2	209113103	209113224			KMT2C	chr7	151859134	151859249
MYD88	chr3	38181765	38181895			KMT2C	chr7	151859238	151859321
MYD88	chr3	38181895	38182027			KMT2C	chr7	151859297	151859419
MYD88	chr3	38181984	38182113			KMT2C	chr7	151859361	151859483
MYD88	chr3	38182216	38182304			KMT2C	chr7	151859463	151859578
MYD88	chr3	38182284	38182360			KMT2C	chr7	151859526	151859621
MYD88	chr3	38182550	38182681			KMT2C	chr7	151859621	151859724
MYD88	chr3	38182645	38182730			KMT2C	chr7	151859704	151859801
MYD88	chr3	38182718	38182847			KMT2C	chr7	151859764	151859897
TBL1XR1	chr3	176743217	176743331			KMT2C	chr7	151859892	151859991
TBL1XR1	chr3	176744128	176744251			KMT2C	chr7	151859977	151860100
TBL1XR1	chr3	176744240	176744360			KMT2C	chr7	151860082	151860193
TBL1XR1	chr3	176750674	176750787			KMT2C	chr7	151860184	151860297
TBL1XR1	chr3	176750771	176750894			KMT2C	chr7	151860291	151860415
TBL1XR1	chr3	176750888	176750996			KMT2C	chr7	151860403	151860499
TBL1XR1	chr3	176751918	176752023			KMT2C	chr7	151860478	151860596
TBL1XR1	chr3	176751990	176752091			KMT2C	chr7	151860588	151860696
TBL1XR1	chr3	176752084	176752188			KMT2C	chr7	151860685	151860809
TBL1XR1	chr3	176755767	176755884			KMT2C	chr7	151860794	151860885
TBL1XR1	chr3	176755879	176755989			KMT2C	chr7	151860869	151860977
TBL1XR1	chr3	176756016	176756132			KMT2C	chr7	151864173	151864282
TBL1XR1	chr3	176756119	176756237			KMT2C	chr7	151864260	151864384
TBL1XR1	chr3	176763905	176764005			KMT2C	chr7	151864338	151864449
TBL1XR1	chr3	176765022	176765144			KMT2C	chr7	151864443	151864547
TBL1XR1	chr3	176765113	176765234			KMT2C	chr7	151866236	151866360
TBL1XR1	chr3	176765193	176765319			KMT2C	chr7	151868320	151868444
TBL1XR1	chr3	176765298	176765414			KMT2C	chr7	151871190	151871304
TBL1XR1	chr3	176767723	176767849			KMT2C	chr7	151871261	151871366
TBL1XR1	chr3	176767825	176767948			KMT2C	chr7	151873264	151873386
TBL1XR1	chr3	176768179	176768301			KMT2C	chr7	151873377	151873499
TBL1XR1	chr3	176768286	176768412			KMT2C	chr7	151873482	151873596
NSD2	chr4	1962736	1962828			KMT2C	chr7	151873546	151873673
NSD2	chr4	1962769	1962879			KMT2C	chr7	151873651	151873772
NSD2	chr4	1962868	1962989			KMT2C	chr7	151873755	151873878
NSD2	chr4	1976500	1976620			KMT2C	chr7	151873815	151873941
NSD2	chr4	1976603	1976730			KMT2C	chr7	151873930	151874039
NSD2	chr4	1976723	1976842			KMT2C	chr7	151873998	151874102
H1-4	chr6	26156593	26156710			KMT2C	chr7	151874086	151874201
H1-4	chr6	26156689	26156824			KMT2C	chr7	151874148	151874264
H1-4	chr6	26156809	26156926			KMT2C	chr7	151874248	151874349
H1-4	chr6	26156873	26157010			KMT2C	chr7	151874322	151874447
H1-4	chr6	26156991	26157126			KMT2C	chr7	151874435	151874561
H1-4	chr6	26157123	26157254			KMT2C	chr7	151874544	151874673
H1-4	chr6	26157216	26157308			KMT2C	chr7	151874649	151874774
PIM1	chr6	37138279	37138405			KMT2C	chr7	151874747	151874878
PIM1	chr6	37138348	37138480			KMT2C	chr7	151874868	151874990
PIM1	chr6	37138488	37138628			KMT2C	chr7	151874948	151875070
PIM1	chr6	37138586	37138714			KMT2C	chr7	151876885	151876993
PIM1	chr6	37138726	37138864			KMT2C	chr7	151876945	151877072
PIM1	chr6	37138797	37138924			KMT2C	chr7	151877054	151877179
PIM1	chr6	37138914	37139005			KMT2C	chr7	151877172	151877253
PIM1	chr6	37138959	37139052			KMT2C	chr7	151877737	151877819
PIM1	chr6	37139051	37139190			KMT2C	chr7	151877803	151877926
PIM1	chr6	37139168	37139257			KMT2C	chr7	151877866	151877988
PIM1	chr6	37139253	37139381			KMT2C	chr7	151877987	151878081
CCND3	chr6	41903565	41903686			KMT2C	chr7	151878031	151878144
CCND3	chr6	41903663	41903798			KMT2C	chr7	151878137	151878242
CCND3	chr6	41903722	41903854			KMT2C	chr7	151878218	151878344
CCND3	chr6	41903830	41903945			KMT2C	chr7	151878344	151878472
CCND3	chr6	41904272	41904398			KMT2C	chr7	151878440	151878568
CCND3	chr6	41904316	41904445			KMT2C	chr7	151878531	151878653
NFKBIE	chr6	44226916	44227047			KMT2C	chr7	151878643	151878767
NFKBIE	chr6	44227737	44227855			KMT2C	chr7	151878756	151878877
NFKBIE	chr6	44227817	44227945			KMT2C	chr7	151878874	151879000
NFKBIE	chr6	44227928	44228029			KMT2C	chr7	151878993	151879113
NFKBIE	chr6	44228097	44228221			KMT2C	chr7	151879101	151879225
NFKBIE	chr6	44228199	44228309			KMT2C	chr7	151879163	151879279
NFKBIE	chr6	44229338	44229474			KMT2C	chr7	151879270	151879391
NFKBIE	chr6	44229395	44229529			KMT2C	chr7	151879358	151879484
NFKBIE	chr6	44229506	44229640			KMT2C	chr7	151879456	151879559
NFKBIE	chr6	44230279	44230371			KMT2C	chr7	151879530	151879657
NFKBIE	chr6	44230329	44230453			KMT2C	chr7	151879635	151879756
NFKBIE	chr6	44232611	44232739			KMT2C	chr7	151880022	151880145
NFKBIE	chr6	44232731	44232868			KMT2C	chr7	151880133	151880233
NFKBIE	chr6	44232861	44232996			KMT2C	chr7	151880222	151880340
NFKBIE	chr6	44232994	44233121			KMT2C	chr7	151882606	151882719
SGK1	chr6	134491319	134491431			KMT2C	chr7	151882666	151882788
SGK1	chr6	134491420	134491544			KMT2C	chr7	151884330	151884453
SGK1	chr6	134491538	134491635			KMT2C	chr7	151884444	151884544
SGK1	chr6	134491913	134492032			KMT2C	chr7	151884535	151884653
SGK1	chr6	134491966	134492068			KMT2C	chr7	151884696	151884811
SGK1	chr6	134492093	134492217			KMT2C	chr7	151884801	151884915
SGK1	chr6	134492164	134492292			KMT2C	chr7	151884881	151884972
SGK1	chr6	134492262	134492362			KMT2C	chr7	151891026	151891153
SGK1	chr6	134492734	134492858			KMT2C	chr7	151891113	151891233
SGK1	chr6	134492801	134492924			KMT2C	chr7	151891210	151891311
SGK1	chr6	134493292	134493412			KMT2C	chr7	151891512	151891633
SGK1	chr6	134493375	134493478			KMT2C	chr7	151891569	151891689
SGK1	chr6	134493785	134493909			KMT2C	chr7	151892955	151893077
SGK1	chr6	134493863	134493964			KMT2C	chr7	151893062	151893181
SGK1	chr6	134494141	134494266			KMT2C	chr7	151896300	151896420
SGK1	chr6	134494190	134494311			KMT2C	chr7	151896404	151896529
SGK1	chr6	134494326	134494449			KMT2C	chr7	151896489	151896610
SGK1	chr6	134494416	134494539			KMT2C	chr7	151899993	151900089
SGK1	chr6	134494552	134494675			KMT2C	chr7	151900068	151900185
SGK1	chr6	134494617	134494735			KMT2C	chr7	151902151	151902220
SGK1	chr6	134495115	134495236			KMT2C	chr7	151902218	151902348
SGK1	chr6	134495620	134495741			KMT2C	chr7	151917590	151917707
SGK1	chr6	134528478	134528554			KMT2C	chr7	151917647	151917780
SGK1	chr6	134528528	134528655			KMT2C	chr7	151917769	151917897
SGK1	chr6	134583050	134583160			KMT2C	chr7	151919007	151919137
SGK1	chr6	134583146	134583270			KMT2C	chr7	151919092	151919174
SGK1	chr6	134583255	134583369			KMT2C	chr7	151919700	151919824
SGK1	chr6	134638497	134638621			KMT2C	chr7	151921041	151921161
TNFAIP3	chr6	138192301	138192424			KMT2C	chr7	151921483	151921611
TNFAIP3	chr6	138192411	138192538			KMT2C	chr7	151927108	151927230
TNFAIP3	chr6	138192523	138192646			KMT2C	chr7	151927249	151927357
TNFAIP3	chr6	138192574	138192681			KMT2C	chr7	151927320	151927424
TNFAIP3	chr6	138195958	138196079			KMT2C	chr7	151933012	151933125
TNFAIP3	chr6	138196024	138196152			KMT2C	chr7	151935720	151935838
TNFAIP3	chr6	138196136	138196260			KMT2C	chr7	151944956	151945077
TNFAIP3	chr6	138196802	138196925			KMT2C	chr7	151945016	151945148
TNFAIP3	chr6	138196866	138196988			KMT2C	chr7	151945118	151945246
TNFAIP3	chr6	138197112	138197236			KMT2C	chr7	151945279	151945406
TNFAIP3	chr6	138197236	138197340			KMT2C	chr7	151945395	151945523
TNFAIP3	chr6	138198183	138198297			KMT2C	chr7	151945485	151945611
TNFAIP3	chr6	138198295	138198414			KMT2C	chr7	151945591	151945704
TNFAIP3	chr6	138199525	138199637			KMT2C	chr7	151945661	151945724
TNFAIP3	chr6	138199606	138199725			KMT2C	chr7	151946900	151947025
TNFAIP3	chr6	138199711	138199824			KMT2C	chr7	151946986	151947076
TNFAIP3	chr6	138199793	138199925			KMT2C	chr7	151947877	151947993
TNFAIP3	chr6	138199921	138200053			KMT2C	chr7	151947991	151948108
TNFAIP3	chr6	138200047	138200179			KMT2C	chr7	151948992	151949111
TNFAIP3	chr6	138200174	138200308			KMT2C	chr7	151949099	151949224
TNFAIP3	chr6	138200283	138200415			KMT2C	chr7	151949581	151949704
TNFAIP3	chr6	138200374	138200503			KMT2C	chr7	151949670	151949789
TNFAIP3	chr6	138201185	138201297			KMT2C	chr7	151949771	151949863
TNFAIP3	chr6	138201267	138201348			KMT2C	chr7	151960020	151960139
TNFAIP3	chr6	138201339	138201449			KMT2C	chr7	151960116	151960235
TNFAIP3	chr6	138202076	138202198			KMT2C	chr7	151962029	151962153
TNFAIP3	chr6	138202166	138202292			KMT2C	chr7	151962242	151962359
TNFAIP3	chr6	138202292	138202422			KMT2C	chr7	151970744	151970863
CARD11	chr6	138202406	138202507			KMT2C	chr7	151970820	151970951
CARD11	chr7	2954890	2954979			KMT2C	chr7	151970929	151971049
CARD11	chr7	2954952	2955045			KMT2C	chr7	152006969	152007093
CARD11	chr7	2963886	2964018			KMT2C	chr7	152007058	152007175
CARD11	chr7	2976646	2976781			KMT2C	chr7	152008860	152008980
CARD11	chr7	2976724	2976850			KMT2C	chr7	152008957	152009053
CARD11	chr7	2976846	2976980			KMT2C	chr7	152012134	152012257
CARD11	chr7	2977471	2977594			KMT2C	chr7	152012231	152012350
CARD11	chr7	2977546	2977678			KMT2C	chr7	152012335	152012459
CARD11	chr7	2978218	2978346			KMT2C	chr7	152027673	152027794
CARD11	chr7	2978321	2978424			KMT2C	chr7	152027765	152027879
CARD11	chr7	2978414	2978549			KMT2C	chr7	152055622	152055723
CARD11	chr7	2979323	2979440			KMT2C	chr7	152055692	152055812
CARD11	chr7	2979429	2979519			KMT2C	chr7	152132722	152132854
CARD11	chr7	2979478	2979601			KMT2C	chr7	152132854	152132980
CARD11	chr7	2983803	2983926			ATM	chr11	108098340	108098408
CARD11	chr7	2983926	2984028			ATM	chr11	108098396	108098525
CARD11	chr7	2984000	2984130			ATM	chr11	108098494	108098598
CARD11	chr7	2984087	2984222			ATM	chr11	108098577	108098691
CARD11	chr7	2985432	2985518			ATM	chr11	108099893	108099998
CARD11	chr7	2985505	2985626			ATM	chr11	108099958	108100080
BRAF	chr7	140453077	140453194			ATM	chr11	108106355	108106473
BRAF	chr7	140453141	140453240			ATM	chr11	108106470	108106573
BRAF	chr7	140481364	140481460			ATM	chr11	108114602	108114719
BRAF	chr7	140481392	140481515			ATM	chr11	108114706	108114829
BRAF	chr7	140481499	140481577			ATM	chr11	108114785	108114894
EZH2	chr7	148504701	148504797			ATM	chr11	108115505	108115625
EZH2	chr7	148504762	148504876			ATM	chr11	108115613	108115734
EZH2	chr7	148506114	148506238			ATM	chr11	108115728	108115846
EZH2	chr7	148506216	148506336			ATM	chr11	108117645	108117766
EZH2	chr7	148506387	148506497			ATM	chr11	108117714	108117836
EZH2	chr7	148507359	148507476			ATM	chr11	108117813	108117933
EZH2	chr7	148507431	148507542			ATM	chr11	108119587	108119714
EZH2	chr7	148508631	148508747			ATM	chr11	108119694	108119818
EZH2	chr7	148508731	148508856			ATM	chr11	108119765	108119885
MYC	chr8	128748457	128748592			ATM	chr11	108121397	108121496
MYC	chr8	128748589	128748724			ATM	chr11	108121483	108121603
MYC	chr8	128748717	128748849			ATM	chr11	108121580	108121709
MYC	chr8	128748846	128748969			ATM	chr11	108121687	108121807
MYC	chr8	128750465	128750596			ATM	chr11	108122510	108122625
MYC	chr8	128750594	128750731			ATM	chr11	108122618	108122739
MYC	chr8	128750731	128750866			ATM	chr11	108122721	108122794
MYC	chr8	128750852	128750934			ATM	chr11	108123519	108123625
MYC	chr8	128750925	128751061			ATM	chr11	108123577	108123699
MYC	chr8	128751038	128751176			ATM	chr11	108124514	108124635
MYC	chr8	128751156	128751294			ATM	chr11	108124624	108124721
MYC	chr8	128752625	128752714			ATM	chr11	108124707	108124829
MYC	chr8	128752694	128752822			ATM	chr11	108126821	108126950
MYC	chr8	128752811	128752934			ATM	chr11	108126956	108127056
MYC	chr8	128752898	128753024			ATM	chr11	108127036	108127155
MYC	chr8	128753005	128753115			ATM	chr11	108128202	108128319
MYC	chr8	128753107	128753226			ATM	chr11	108128281	108128403
PTPRD	chr9	8317845	8317969			ATM	chr11	108129700	108129805
PTPRD	chr9	8319804	8319930			ATM	chr11	108129799	108129915
PTPRD	chr9	8319900	8320024			ATM	chr11	108137891	108138012
PTPRD	chr9	8331547	8331654			ATM	chr11	108137989	108138115
PTPRD	chr9	8331633	8331737			ATM	chr11	108139082	108139192
PTPRD	chr9	8331724	8331823			ATM	chr11	108139176	108139301
PTPRD	chr9	8338812	8338929			ATM	chr11	108139236	108139359
PTPRD	chr9	8338909	8339028			ATM	chr11	108141745	108141848
PTPRD	chr9	8338982	8339053			ATM	chr11	108141828	108141920
PTPRD	chr9	8340300	8340414			ATM	chr11	108141950	108142070
PTPRD	chr9	8340381	8340507			ATM	chr11	108142056	108142176
PTPRD	chr9	8341058	8341175			ATM	chr11	108143211	108143324
PTPRD	chr9	8341163	8341291			ATM	chr11	108143311	108143421
PTPRD	chr9	8341675	8341790			ATM	chr11	108143443	108143530
NOTCH1	chr9	139390568	139390704			ATM	chr11	108143494	108143616
NOTCH1	chr9	139390642	139390780			ATM	chr11	108150163	108150280
NOTCH1	chr9	139412944	139413065			ATM	chr11	108150255	108150369
NOTCH1	chr9	139413048	139413185			ATM	chr11	108151673	108151795
NOTCH1	chr9	139413143	139413255			ATM	chr11	108151795	108151912
NOTCH1	chr9	139413234	139413340			ATM	chr11	108153431	108153510
BIRC3	chr11	102199559	102199663			ATM	chr11	108153496	108153605
BIRC3	chr11	102199639	102199712			ATM	chr11	108153567	108153676
BIRC3	chr11	102201722	102201820			ATM	chr11	108154887	108155005
BIRC3	chr11	102201771	102201892			ATM	chr11	108154988	108155111
BIRC3	chr11	102201876	102201950			ATM	chr11	108155093	108155205
BIRC3	chr11	102201939	102202056			ATM	chr11	108158275	108158397
BIRC3	chr11	102206654	102206765			ATM	chr11	108158373	108158494
BIRC3	chr11	102206734	102206825			ATM	chr11	108159655	108159733
BIRC3	chr11	102206808	102206918			ATM	chr11	108159719	108159838
BIRC3	chr11	102206903	102207025			ATM	chr11	108160304	108160417
BIRC3	chr11	102207382	102207491			ATM	chr11	108160385	108160485
BIRC3	chr11	102207480	102207590			ATM	chr11	108160473	108160558
BIRC3	chr11	102207617	102207739			ATM	chr11	108163275	108163397
BIRC3	chr11	102207725	102207839			ATM	chr11	108163379	108163500
STAT6	chr12	57495990	57496117			ATM	chr11	108163448	108163565
STAT6	chr12	57496090	57496223			ATM	chr11	108163989	108164107
STAT6	chr12	57496222	57496311			ATM	chr11	108164075	108164178
STAT6	chr12	57496570	57496705			ATM	chr11	108164152	108164254
STAT6	chr12	57498209	57498341			ATM	chr11	108165630	108165752
STAT6	chr12	57498328	57498460			ATM	chr11	108165736	108165857
STAT6	chr12	57498477	57498609			ATM	chr11	108167997	108168122
STAT6	chr12	57498908	57499041			ATM	chr11	108170343	108170465
STAT6	chr12	57498996	57499131			ATM	chr11	108170454	108170578
STAT6	chr12	57499090	57499200			ATM	chr11	108170536	108170655
FOXO1	chr13	41239595	41239732			ATM	chr11	108172361	108172456
FOXO1	chr13	41239719	41239852			ATM	chr11	108172444	108172569
FOXO1	chr13	41239810	41239945			ATM	chr11	108173541	108173642
FOXO1	chr13	41240024	41240150			ATM	chr11	108173612	108173707
FOXO1	chr13	41240137	41240275			ATM	chr11	108173693	108173815
FOXO1	chr13	41240243	41240381			ATM	chr11	108175383	108175464
B2M	chr15	45003689	45003805			ATM	chr11	108175434	108175525
B2M	chr15	45003800	45003895			ATM	chr11	108175510	108175624
B2M	chr15	45007605	45007721			ATM	chr11	108178582	108178703
B2M	chr15	45007711	45007834			ATM	chr11	108178634	108178749
B2M	chr15	45007799	45007924			ATM	chr11	108180781	108180899
MAP2K1	chr15	66727347	66727472			ATM	chr11	108180899	108180972
MAP2K1	chr15	66727455	66727569			ATM	chr11	108180960	108181077
MAP2K1	chr15	66727549	66727635			ATM	chr11	108183107	108183210
MAP2K1	chr15	66729068	66729191			ATM	chr11	108183159	108183280
MAP2K1	chr15	66729182	66729289			ATM	chr11	108186469	108186587
MAP2K1	chr15	66774080	66774201			ATM	chr11	108186555	108186671
MAP2K1	chr15	66774120	66774246			ATM	chr11	108186727	108186849
MAP2K1	chr15	66782763	66782837			ATM	chr11	108188070	108188184
MAP2K1	chr15	66782825	66782954			ATM	chr11	108188157	108188275
CREBBP	chr16	3781140	3781252			ATM	chr11	108190626	108190721
CREBBP	chr16	3781241	3781379			ATM	chr11	108190704	108190825
CREBBP	chr16	3781362	3781495			ATM	chr11	108191948	108192075
CREBBP	chr16	3781728	3781824			ATM	chr11	108192057	108192179
CREBBP	chr16	3781822	3781956			ATM	chr11	108196028	108196151
CREBBP	chr16	3785965	3786089			ATM	chr11	108196117	108196239
CREBBP	chr16	3786046	3786174			ATM	chr11	108196228	108196337
CREBBP	chr16	3786136	3786213			ATM	chr11	108196712	108196843
CREBBP	chr16	3786579	3786683			ATM	chr11	108196842	108196961
CREBBP	chr16	3786671	3786764			ATM	chr11	108198338	108198459
CREBBP	chr16	3786729	3786857			ATM	chr11	108198380	108198498
CREBBP	chr16	3788551	3788653			ATM	chr11	108199641	108199755
CREBBP	chr16	3788611	3788720			ATM	chr11	108199749	108199860
CREBBP	chr16	3789529	3789653			ATM	chr11	108199850	108199971
CREBBP	chr16	3789631	3789739			ATM	chr11	108200928	108201044
CREBBP	chr16	3790330	3790448			ATM	chr11	108201031	108201153
CREBBP	chr16	3790410	3790519			ATM	chr11	108202089	108202214
CREBBP	chr16	3790502	3790630			ATM	chr11	108202189	108202286
SOCS1	chr16	11348675	11348789			ATM	chr11	108202280	108202399
SOCS1	chr16	11348770	11348898			ATM	chr11	108202543	108202660
SOCS1	chr16	11348879	11349000			ATM	chr11	108202648	108202769
SOCS1	chr16	11348961	11349100			ATM	chr11	108203458	108203557
SOCS1	chr16	11349034	11349162			ATM	chr11	108203545	108203659
SOCS1	chr16	11349150	11349288			ATM	chr11	108204550	108204669
SOCS1	chr16	11349269	11349366			ATM	chr11	108204652	108204772
PLCG2	chr16	81946134	81946236			ATM	chr11	108205593	108205710
PLCG2	chr16	81946213	81946344			ATM	chr11	108205707	108205793
PLCG2	chr16	81953044	81953149			ATM	chr11	108205764	108205853
PLCG2	chr16	81953115	81953199			ATM	chr11	108206521	108206644
PLCG2	chr16	81953193	81953309			ATM	chr11	108206628	108206721
PLCG2	chr16	81962116	81962240			ATM	chr11	108213917	108214036
PLCG2	chr16	81962231	81962351			ATM	chr11	108214017	108214139
PLCG2	chr16	81969759	81969883			ATM	chr11	108216397	108216514
PLCG2	chr16	81969873	81969984			ATM	chr11	108216514	108216611
PLCG2	chr16	81969932	81970061			ATM	chr11	108216580	108216703
PLCG2	chr16	81973441	81973555			ATM	chr11	108217931	108218050
PLCG2	chr16	81973555	81973675			ATM	chr11	108218023	108218144
PLCG2	chr16	81973622	81973747			ATM	chr11	108224467	108224588
IRF8	chr16	85936576	85936696			ATM	chr11	108224526	108224638
IRF8	chr16	85936685	85936787			ATM	chr11	108225459	108225576
IRF8	chr16	85936766	85936850			ATM	chr11	108225565	108225689
IRF8	chr16	85942555	85942680			ATM	chr11	108235728	108235851
IRF8	chr16	85942669	85942787			ATM	chr11	108235834	108235951
IRF8	chr16	85942761	85942881			ATM	chr11	108235984	108236104
IRF8	chr16	85953676	85953777			ATM	chr11	108236069	108236188
IRF8	chr16	85953711	85953824			ATM	chr11	108236164	108236285
IRF8	chr16	85954610	85954723			KMT2D	chr12	49415523	49415647
IRF8	chr16	85954714	85954838			KMT2D	chr12	49415589	49415714
IRF8	chr16	85954833	85954943			KMT2D	chr12	49415815	49415921
TP53	chr17	7572728	7572843			KMT2D	chr12	49415875	49415977
TP53	chr17	7572833	7572963			KMT2D	chr12	49416008	49416131
TP53	chr17	7572930	7573030			KMT2D	chr12	49416105	49416227
TP53	chr17	7573004	7573113			KMT2D	chr12	49416342	49416443
TP53	chr17	7573864	7573991			KMT2D	chr12	49416423	49416552
TP53	chr17	7573980	7574111			KMT2D	chr12	49416533	49416659
TP53	chr17	7576491	7576608			KMT2D	chr12	49416623	49416740
TP53	chr17	7576594	7576717			KMT2D	chr12	49418253	49418378
TP53	chr17	7576811	7576935			KMT2D	chr12	49418373	49418501
TP53	chr17	7576881	7577009			KMT2D	chr12	49418520	49418647
TP53	chr17	7576982	7577114			KMT2D	chr12	49418605	49418715
TP53	chr17	7577080	7577196			KMT2D	chr12	49418696	49418824
TP53	chr17	7577406	7577539			KMT2D	chr12	49419952	49420051
TP53	chr17	7577522	7577655			KMT2D	chr12	49420023	49420146
TP53	chr17	7578141	7578263			KMT2D	chr12	49420133	49420266
TP53	chr17	7578245	7578375			KMT2D	chr12	49420255	49420389
TP53	chr17	7578309	7578432			KMT2D	chr12	49420373	49420501
TP53	chr17	7578428	7578551			KMT2D	chr12	49420495	49420627
TP53	chr17	7578533	7578658			KMT2D	chr12	49420574	49420706
TP53	chr17	7579253	7579378			KMT2D	chr12	49420684	49420819
TP53	chr17	7579372	7579506			KMT2D	chr12	49420811	49420945
TP53	chr17	7579506	7579593			KMT2D	chr12	49420934	49421066
TP53	chr17	7579576	7579700			KMT2D	chr12	49421051	49421143
TP53	chr17	7579699	7579819			KMT2D	chr12	49421572	49421689
TP53	chr17	7579749	7579879			KMT2D	chr12	49421630	49421757
TP53	chr17	7579865	7579967			KMT2D	chr12	49421762	49421873
CD79B	chr17	62006539	62006675			KMT2D	chr12	49421864	49421966
CD79B	chr17	62006669	62006802			KMT2D	chr12	49422563	49422671
CD79B	chr17	62006799	62006931			KMT2D	chr12	49422649	49422756
BCL2	chr18	60795829	60795928			KMT2D	chr12	49422784	49422920
BCL2	chr18	60795927	60796029			KMT2D	chr12	49422900	49423035
BCL2	chr18	60985219	60985351			KMT2D	chr12	49423143	49423269
BCL2	chr18	60985314	60985439			KMT2D	chr12	49424014	49424133
BCL2	chr18	60985422	60985563			KMT2D	chr12	49424063	49424198
BCL2	chr18	60985538	60985679			KMT2D	chr12	49424168	49424297
BCL2	chr18	60985629	60985753			KMT2D	chr12	49424360	49424486
BCL2	chr18	60985727	60985855			KMT2D	chr12	49424419	49424549
BCL2	chr18	60985842	60985965			KMT2D	chr12	49424522	49424631
BCL2	chr18	60985918	60986024			KMT2D	chr12	49424599	49424736
BCL2	chr18	60986014	60986081			KMT2D	chr12	49424695	49424826
BCL2	chr18	60986056	60986176			KMT2D	chr12	49424946	49425074
BCL2	chr18	60986140	60986263			KMT2D	chr12	49425074	49425191
BCL2	chr18	60986299	60986420			KMT2D	chr12	49425157	49425290
BCL2	chr18	60986400	60986521			KMT2D	chr12	49425245	49425382
BCL2	chr18	60986502	60986630			KMT2D	chr12	49425370	49425504
TCF3	chr19	1611702	1611835			KMT2D	chr12	49425441	49425578
TCF3	chr19	1611800	1611893			KMT2D	chr12	49425544	49425675
TCF3	chr19	1615173	1615310			KMT2D	chr12	49425645	49425776
TCF3	chr19	1615305	1615442			KMT2D	chr12	49425709	49425845
TCF3	chr19	1615409	1615544			KMT2D	chr12	49425820	49425950
TCF3	chr19	1615643	1615733			KMT2D	chr12	49425934	49426069
TCF3	chr19	1615722	1615855			KMT2D	chr12	49426059	49426195
KLF2	chr19	16435614	16435747			KMT2D	chr12	49426177	49426304
KLF2	chr19	16435746	16435887			KMT2D	chr12	49426294	49426421
KLF2	chr19	16435962	16436097			KMT2D	chr12	49426420	49426555
KLF2	chr19	16436090	16436228			KMT2D	chr12	49426561	49426692
KLF2	chr19	16436173	16436309			KMT2D	chr12	49426671	49426806
KLF2	chr19	16436286	16436424			KMT2D	chr12	49426799	49426934
KLF2	chr19	16436584	16436715			KMT2D	chr12	49426894	49427031
KLF2	chr19	16436683	16436814			KMT2D	chr12	49427008	49427145
KLF2	chr19	16436753	16436892			KMT2D	chr12	49427134	49427237
KLF2	chr19	16437595	16437706			KMT2D	chr12	49427203	49427328
KLF2	chr19	16437691	16437824			KMT2D	chr12	49427307	49427425
KLF2	chr19	16437791	16437925			KMT2D	chr12	49427381	49427520
MEF2B	chr19	19259962	19260074			KMT2D	chr12	49427503	49427640
MEF2B	chr19	19260053	19260151			KMT2D	chr12	49427632	49427761
MEF2B	chr19	19260140	19260269			KMT2D	chr12	49427820	49427956
MEF2B	chr19	19261464	19261596			KMT2D	chr12	49427917	49428040
CD79A	chr19	42384690	42384794			KMT2D	chr12	49428008	49428119
CD79A	chr19	42384770	42384903			KMT2D	chr12	49428156	49428278
CD79A	chr19	42384913	42385016			KMT2D	chr12	49428347	49428465
CD79A	chr19	42384962	42385091			KMT2D	chr12	49428513	49428632
EP300	chr22	41525873	41525987			KMT2D	chr12	49428603	49428706
EP300	chr22	41525929	41526050			KMT2D	chr12	49428691	49428779
EP300	chr22	41564427	41564548			KMT2D	chr12	49430874	49430998
EP300	chr22	41564495	41564621			KMT2D	chr12	49430978	49431113
EP300	chr22	41564697	41564820			KMT2D	chr12	49431093	49431228
EP300	chr22	41564803	41564925			KMT2D	chr12	49431211	49431329
EP300	chr22	41565436	41565561			KMT2D	chr12	49431291	49431420
EP300	chr22	41565549	41565656			KMT2D	chr12	49431375	49431500
EP300	chr22	41566352	41566435			KMT2D	chr12	49431481	49431615
EP300	chr22	41566426	41566548			KMT2D	chr12	49431602	49431737
EP300	chr22	41566484	41566606			KMT2D	chr12	49431677	49431811
EP300	chr22	41568432	41568555			KMT2D	chr12	49431799	49431928
EP300	chr22	41568543	41568663			KMT2D	chr12	49431917	49432036
EP300	chr22	41568616	41568736			KMT2D	chr12	49432016	49432137
EP300	chr22	41569573	41569700			KMT2D	chr12	49432123	49432246
EP300	chr22	41569700	41569814			KMT2D	chr12	49432171	49432300
EP300	chr22	41572138	41572261			KMT2D	chr12	49432284	49432422
EP300	chr22	41572254	41572379			KMT2D	chr12	49432419	49432556
EP300	chr22	41572367	41572502			KMT2D	chr12	49432521	49432645
EP300	chr22	41572489	41572602			KMT2D	chr12	49432633	49432763
EP300	chr22	41574281	41574404			KMT2D	chr12	49432745	49432858
EP300	chr22	41574431	41574556			KMT2D	chr12	49432944	49433060
BTK	chrX	100609599	100609723			KMT2D	chr12	49433023	49433151
BTK	chrX	100610914	100611045			KMT2D	chr12	49433163	49433245
BTK	chrX	100611030	100611139			KMT2D	chr12	49433234	49433370
BTK	chrX	100611112	100611236			KMT2D	chr12	49433343	49433470
BTK	chrX	100611194	100611293			KMT2D	chr12	49433480	49433612
						KMT2D	chr12	49433590	49433720
						KMT2D	chr12	49433651	49433781
						KMT2D	chr12	49433756	49433856
						KMT2D	chr12	49433835	49433971
						KMT2D	chr12	49433960	49434088
						KMT2D	chr12	49434033	49434165
						KMT2D	chr12	49434126	49434252
						KMT2D	chr12	49434205	49434335
						KMT2D	chr12	49434325	49434461
						KMT2D	chr12	49434454	49434589
						KMT2D	chr12	49434551	49434687
						KMT2D	chr12	49434647	49434782
						KMT2D	chr12	49434722	49434858
						KMT2D	chr12	49434832	49434962
						KMT2D	chr12	49434924	49435060
						KMT2D	chr12	49435044	49435175
						KMT2D	chr12	49435145	49435266
						KMT2D	chr12	49435260	49435395
						KMT2D	chr12	49435414	49435517
						KMT2D	chr12	49435683	49435783
						KMT2D	chr12	49435808	49435910
						KMT2D	chr12	49435894	49435972
						KMT2D	chr12	49435956	49436085
						KMT2D	chr12	49436008	49436132
						KMT2D	chr12	49436329	49436440
						KMT2D	chr12	49436511	49436639
						KMT2D	chr12	49436601	49436724
						KMT2D	chr12	49436845	49436969
						KMT2D	chr12	49436882	49437011
						KMT2D	chr12	49437080	49437205
						KMT2D	chr12	49437162	49437248
						KMT2D	chr12	49437355	49437433
						KMT2D	chr12	49437425	49437548
						KMT2D	chr12	49437535	49437668
						KMT2D	chr12	49437659	49437793
						KMT2D	chr12	49437940	49438070
						KMT2D	chr12	49438061	49438191
						KMT2D	chr12	49438184	49438317
						KMT2D	chr12	49438445	49438566
						KMT2D	chr12	49438526	49438657
						KMT2D	chr12	49438618	49438746
						KMT2D	chr12	49438740	49438862
						KMT2D	chr12	49439661	49439783
						KMT2D	chr12	49439805	49439912
						KMT2D	chr12	49439900	49440026
						KMT2D	chr12	49439983	49440082
						KMT2D	chr12	49440074	49440205
						KMT2D	chr12	49440152	49440245
						KMT2D	chr12	49440333	49440435
						KMT2D	chr12	49440390	49440516
						KMT2D	chr12	49440481	49440603
						KMT2D	chr12	49441733	49441858
						KMT2D	chr12	49441779	49441905
						KMT2D	chr12	49442421	49442535
						KMT2D	chr12	49442449	49442569
						KMT2D	chr12	49442776	49442904
						KMT2D	chr12	49442904	49443030
						KMT2D	chr12	49443452	49443583
						KMT2D	chr12	49443567	49443699
						KMT2D	chr12	49443639	49443763
						KMT2D	chr12	49443743	49443874
						KMT2D	chr12	49443859	49443992
						KMT2D	chr12	49443984	49444114
						KMT2D	chr12	49444081	49444196
						KMT2D	chr12	49444190	49444295
						KMT2D	chr12	49444293	49444423
						KMT2D	chr12	49444411	49444545
						KMT2D	chr12	49444513	49444636
						KMT2D	chr12	49444640	49444771
						KMT2D	chr12	49444682	49444816
						KMT2D	chr12	49444806	49444918
						KMT2D	chr12	49444848	49444971
						KMT2D	chr12	49444958	49445073
						KMT2D	chr12	49445062	49445182
						KMT2D	chr12	49445144	49445280
						KMT2D	chr12	49445277	49445403
						KMT2D	chr12	49445367	49445503
						KMT2D	chr12	49445478	49445614
						KMT2D	chr12	49445579	49445690
						KMT2D	chr12	49445673	49445775
						KMT2D	chr12	49445766	49445889
						KMT2D	chr12	49445825	49445936
						KMT2D	chr12	49445932	49446044
						KMT2D	chr12	49446033	49446150
						KMT2D	chr12	49446113	49446241
						KMT2D	chr12	49446306	49446424
						KMT2D	chr12	49446404	49446531
						KMT2D	chr12	49446636	49446761
						KMT2D	chr12	49446742	49446873
						KMT2D	chr12	49446950	49447076
						KMT2D	chr12	49446992	49447120
						KMT2D	chr12	49447239	49447369
						KMT2D	chr12	49447366	49447454
						KMT2D	chr12	49447721	49447849
						KMT2D	chr12	49447810	49447945
						KMT2D	chr12	49447988	49448114
						KMT2D	chr12	49448110	49448233
						KMT2D	chr12	49448260	49448356
						KMT2D	chr12	49448340	49448478
						KMT2D	chr12	49448460	49448579
						KMT2D	chr12	49448648	49448776
						KMT2D	chr12	49448739	49448866
						KMT2D	chr12	49449023	49449145

## Sheet: Table S2
Supplementary Table S2: Variants (class 3/4/5) detected with the primary B-cell lymphoma panel.
ID	Locus	Type	Gene	Coding	Amino Acid Change	% Frequency	Exon	Transcript	Coverage	Interpretation
ID1	chr6:41903707	Missense	CCND3	c.850C>T	p.Pro284Ser	46	5	NM_001760.5	1999	4
ID1	chr7:2985466	Missense	CARD11	c.345C>A	p.Phe115Leu	4	4	NM_032415.7	1999	4
ID1	chr8:128750625	Missense	MYC	c.162G>C	p.Glu54Asp	51	2	NM_002467.6	1252	5
ID1	chr8:128750728	Missense	MYC	c.265T>G	p.Tyr89Asp	50	2	NM_002467.6	1227	3
ID10	chr1:23885712	Missense	ID3	c.[203A>G; 206T>A]	p.Glu68_Ile69delinsGlyAsn	36	1	NM_002167.5	1997	3
ID10	chr8:128750683	Missense	MYC	c.220C>G	p.Pro74Ala	6	2	NM_002467.6	476	4
ID10	chr13:41240273	Missense	FOXO1	c.77C>T	p.Pro26Leu	70	1	NM_002015.4	1998	3
ID10	chr17:7578413	Missense	TP53	c.517G>A	p.Val173Met	32	5	NM_000546.6	2000	5
ID100	none
ID101	chr1:2491288	Missense	TNFRSF14	c.331T>C	p.Cys111Arg	18.11	4	NM_003820.3	1999	5
ID101	chr1:39322682	Missense	RRAGC	c.310A>T	p.Ile104Phe	50.45	2	NM_022157.3	1994	3
ID101	chr15:45007802	Nonsense	B2M	c.249T>G	p.Tyr83*	11.57	2	NM_004048.3	1996	4
ID101	chr15:66727481	Missense	MAP2K1	c.197A>G	p.Asp66Gly	8.1	2	NM_002755.3	1999	3
ID101	chr16:11349146	Missense	SOCS1	c.190T>A	p.Tyr64Asn	19.25	2	NM_003745.1	187	3
ID101	chr12:57498330	Missense	STAT6	c.1129G>A	p.Glu377Lys	11.51	11	NM_003153.4	1999	5
ID102	chr12:57496661	Missense	STAT6	c.1256A>C	p.Asp419Ala	3.44	12	NM_003153.5	1977	5
ID102	chr1:2489852	Nonsense	TNFRSF14	c.249C>A	p.Tyr83*	18	3	NM_003820.3	171	4
ID102	chr6:138196886	Missense	TNFAIP3	c.548G>A	p.Arg183Gln	48	4	NM_001270507.2	1999	3
ID102	chr16:3790421	Missense	CREBBP	c.4112T>A	p.Val1371Asp	6.41	24	NM_004380.3	1997	4
ID102	chr18:60985550	Missense	BCL2	c.350G>A	p.Ser117Asn	7.04	2	NM_000633.3	1009	3
ID103	chr1:2493168	Nonsense	TNFRSF14	c.608G>A	p.Trp203*	16	6	NM_003820.3	1164	4
ID103	chr9:139390648	Frameshift InDel	NOTCH1	c.7541_7542del	p.Pro2514Argfs*4	17	34	NM_017617.5	1903	4
ID103	chr13:41240288	Missense	FOXO1	c.62G>A	p.Arg21His	12.68	1	NM_002015.4	1199	5
ID103	chr16:11349047	Missense	SOCS1	c.289C>T	p.Pro97Ser	7.2	2	NM_003745.1	1292	3
ID103	chr16:11349175	Missense	SOCS1	c.161A>C	p.His54Pro	11.57	2	NM_003745.1	700	3
ID103	chr16:11349321	Missense	SOCS1	c.15C>G	p.Asn5Lys	3.17	2	NM_003745.1	599	3
ID103	chr12:57498330	Missense	STAT6	c.1129G>A	p.Glu377Lys	11.9	11	NM_003153.5	2000	5
ID104	chr6:26156929	Missense	H1-4	c.311C>A	p.Ser104Tyr	16	1	NM_005321.3	1334	3
ID104	chr6:26157088	Missense	H1-4	c.470A>G	p.Lys157Arg	21	1	NM_005321.3	1998	3
ID104	chr6:26157109	Missense	H1-4	c.491C>G	p.Ala164Gly	21	1	NM_005321.3	1999	3
ID104	chr6:37138354	Missense	PIM1	c.3G>A	p.Met1?	14	1	NM_002648.4	1271	3
ID104	chr6:37138423	Missense	PIM1	c.72G>C	p.Lys24Asn	18	1	NM_002648.4	1006	4
ID104	chr6:37138775	Missense	PIM1	c.208G>C	p.Glu70Gln	14	3	NM_002648.4	775	3
ID104	chr6:37138908	Missense	PIM1	c.248G>A	p.Gly83Asp	15	4	NM_002648.4	1244	3
ID104	chr7:2985468	Missense	CARD11	c.343T>A	p.Phe115Ile	27	4	NM_032415.7	1999	4
ID104	chr15:45007901	Splice site	B2M	c.346+2T>C	p.?	15	2	NM_004048.4	1999	4
ID104	chr19:16437841	Missense	KLF2	c.1067A>T	p.*356Leu	20	3	NM_016270.4	1071	3
ID105	chr12:57498344	Missense	STAT6	c.1115A>C	p.Glu372Ala	14	11	NM_003153.5	1997	3
ID105	chr6:26157012	Missense	H1-4	c.394G>C	p.Ala132Pro	3.05	1	NM_005321.3	1998	3
ID105	chr6:134495708	Missense	SGK1	c.378G>C	p.Arg126Ser	3.05	4	NM_001143676.1	1999	3
ID105	chr16:3781914	Frameshift InDel	CREBBP	c.4752del	p.Asn1584Lysfs*51	7.79	29	NM_004380.3	1989	4
ID106	chr1:2488173	Splice site	TNFRSF14	c.69+1G>A	p.?	29.03		NM_003820.3	1953	4
ID106	chr16:3790551	Splice site	CREBBP	c.3983-1G>A	p.?	23	24	NM_004380.3	1999	4
ID106	chr18:60985500	Missense	BCL2	c.400G>A	p.Val134Met	10.8	2	NM_000633.3	2000	3
ID106	chr22:41565536	Missense	EP300	c.4202T>G	p.Val1401Gly	24	26	NM_001429.4	1994	3
ID107	chr1:2488173	Splice site	TNFRSF14	c.69+1G>C	p.?	31	1	NM_003820.3	442	4
ID107	chr13:41240279	Missense	FOXO1	c.71C>T	p.Thr24Ile	28	1	NM_002015.4	875	4
ID107	chr18:60985880	Missense	BCL2	c.20C>G	p.Thr7Arg	10.99	2	NM_000633.3	728	3
ID107	chr22:41566487	Missense	EP300	c.4364A>G	p.Gln1455Arg	24	27	NM_001429.4	2000	4
ID108	chr1:2488132	Frameshift InDel	TNFRSF14	c.33_42del	p.Trp12Profs*7	27.06	1	NM_003820.3	425	4
ID108	chr6:37139063	Missense	PIM1	c.403G>C	p.Glu135Gln	20	4	NM_002648.4	1813	3
ID108	chr18:60985384	Missense	BCL2	c.516C>A	p.Asn172Lys	15.1	2	NM_000633.3	946	4
ID108	chr18:60985412	Missense	BCL2	c.488A>C	p.Asn163Thr	15	2	NM_000633.3	950	3
ID108	chr18:60985546	Missense	BCL2	c.354G>C	p.Gln118His	16	2	NM_000633.3	1466	3
ID108	chr18:60985577	Missense	BCL2	c.323A>G	p.Tyr108Cys	25	2	NM_000633.3	166	3
ID108	chr18:60985626	Missense	BCL2	c.274G>C	p.Val92Leu	24	2	NM_000633.3	168	3
ID108	chr18:60985644	Missense	BCL2	c.255_256delinsCT	p.Leu86Phe	18	2	NM_000633.3	228	3
ID108	chr19:19260168	Missense	MEF2B	c.125A>G	p.Glu42Gly	23	3	NM_001145785.2	1994	3
ID109	chr1:39322732	Missense	RRAGC	c.260C>A	p.Pro87His	41	2	NM_022157.3	1998	3
ID109	chr15:45007685	Frameshift InDel	B2M	c.135_139del	p.Tyr46Valfs*9	41	2	NM_004048.3	1984	4
ID109	chr16:3786704	Missense	CREBBP	c.4507T>A	p.Tyr1503Asn	80	27	NM_004380.2	1996	4
ID109	chr18:60985549	Missense	BCL2	c.351C>G	p.Ser117Arg	38	2	NM_000633.2	1998	3
ID11	chr1:23885616	Splice site	ID3	c.300+2T>C	p.?	33	1	NM_002167.5	871	4
ID11	chr1:23885915	Missense	ID3	c.3G>A	p.Met1?	23	1	NM_002167.5	1976	3
ID11	chr6:41903707	Missense	CCND3	c.850C>T	p.Pro284Ser	25	5	NM_001760.5	1343	4
ID11	chr17:7578211	Missense	TP53	c.638G>A	p.Arg213Gln	20	6	NM_000546.6	1999	5
ID11	chr17:7578525	Missense	TP53	c.404G>T	p.Cys135Phe	24	5	NM_000546.6	1984	4
ID110	chr1:2488165	Nonsense	TNFRSF14	c.62T>A	p.Leu21*	41.36	1	NM_003820.3	781	4
ID110	chr6:138200448	Frameshift InDel	TNFAIP3	c.1870dup	p.Cys624Leufs*48	31.78	7	NM_001270507.1	1979	4
ID110	chr22:41566522	Missense	EP300	c.4399T>G	p.Tyr1467Asp	40.67	27	NM_001429.3	1994	4
ID111	chr13:41240288	Missense	FOXO1	c.62G>A	p.Arg21His	17	1	NM_002015.4	673	5
ID111	chr16:3781315	Missense	CREBBP	c.5050T>C	p.Ser1684Pro	30	30	NM_004380.3	1439	4
ID111	chr12:57499079	Missense	STAT6	c.856C>A	p.Gln286Lys	17	9	NM_003153.5	754	5
ID112	chr12:57496662	Missense	STAT6	c.1255G>A	p.Asp419Asn	39	12	NM_003153.5	1995	5
ID112	chr1:2489884	Duplication	TNFRSF14	c.283_285dup	p.Gln95dup	50	3	NM_003820.3	1729	3
ID112	chr16:3786740	Missense	CREBBP	c.4471C>A	p.Gln1491Lys	26	27	NM_004380.3	1979	3
ID112	chr16:3790441	Frameshift InDel	CREBBP	c.4082_4091del	p.Val1361Alafs*12	26	24	NM_004380.3	1986	4
ID113	chr16:3781323	Inframe Del	CREBBP	c.5039_5041del	p.Ser1680del	13	30	NM_004380.3	1396	4
ID113	chr16:11348875	Missense	SOCS1	c.461A>T	p.Tyr154Phe	8.83	2	NM_003745.1	532	3
ID113	chr16:11348990	Missense	SOCS1	c.346A>T	p.Ser116Cys	4.3	2	NM_003745.1	953	3
ID113	chr12:57498330	Missense	STAT6	c.1129G>A	p.Glu377Lys	8.2	11	NM_003153.5	2000	5
ID114	chr6:41903683	Inframe Del	CCND3	c.868_873del	p.Ile290_His291del	7	5	NM_001760.5	1967	4
ID114	chr12:57496661	Missense	STAT6	c.1256A>G	p.Asp419Gly	20.99	12	NM_003153.5	1429	5
ID114	chr13:41240288	Missense	FOXO1	c.62G>A	p.Arg21His	8	1	NM_002015.4	1999	5
ID114	chr16:3786712	Inframe Del	CREBBP	c.4490_4498del	p.Arg1498_Gln1500del	14	27	NM_004380.3	1956	3
ID114	chr16:85942693	Missense	IRF8	c.272_273delinsGC	p.Asp91Gly	9	3	NM_002163.4	1993	3
ID114	chr17:7577539	Missense	TP53	c.742C>T	p.Arg248Trp	7	7	NM_000546.6	1999	5
ID115	chr1:2493172	Nonsense	TNFRSF14	c.612G>A	p.Trp204*	42	6	NM_003820.3	1998	4
ID115	chr19:19260168	Nonsense	MEF2B	c.123_124del	p.Cys41*	29	3	NM_001145785.2	1980	3
ID115	chr19:42385027	Missense	CD79A	c.661G>T	p.Val221Phe	50	5	NM_001783.4	1997	3
ID116	chr6:26156998	Missense	H1-4	c.380A>G	p.Lys127Arg	8.45	1	NM_005321.2	2000	3
ID116	chr6:26157093	Missense	H1-4	c.475A>C	p.Lys159Gln	7.26	1	NM_005321.2	1997	3
ID116	chr6:41903731	Nonsense	CCND3	c.826C>T	p.Gln276*	12.11	5	NM_001760.4	1998	4
ID116	chr12:57496654	Missense	STAT6	c.1263T>G	p.Asn421Lys	8.3	12	NM_003153.4	2000	5
ID117	chr13:41240279	Missense	FOXO1	c.71C>T	p.Thr24Ile	10	1	NM_002015.4	730	4
ID117	chr16:3788657	Missense	CREBBP	c.4297T>C	p.Tyr1433His	21	26	NM_004380.3	1943	3
ID118	chr1:2489274	Splice site	TNFRSF14	c.178+1G>T	p.?	7.45	2	NM_003820.3	1999	4
ID118	chr6:44233082	Missense	NFKBIE	c.2T>G	p.Met1?	3.51	1	NM_004556.3	1597	3
ID119	chr16:3788651	Missense	CREBBP	c.4303G>T	p.Asp1435Tyr	39.35	26	NM_004380.3	2000	4
ID12	chr1:23885694	Missense	ID3	c.224A>G	p.Asp75Gly	29	1	NM_002167.5	2000	3
ID12	chr6:26156937	Missense	H1-4	c.319C>G	p.Leu107Val	27	1	NM_005321.3	2000	3
ID12	chr7:140481402	Missense	BRAF	c.1406G>C	p.Gly469Ala	29	11	NM_004333.6	1999	5
ID12	chr13:41240286	Missense	FOXO1	c.64T>C	p.Ser22Pro	29	1	NM_002015.4	1860	4
ID12	chr17:7579717	Missense	TP53	c.79C>T	p.Pro27Ser	28	3	NM_000546.6	1959	3
ID120	chr13:41240286	Missense	FOXO1	c.64T>C	p.Ser22Pro	12	1	NM_002015.4	507	4
ID120	chr17:7577609	Splice site	TP53	c.673-1G>A	p.?	10	7	NM_000546.6	1238	5
ID120	chr12:57496662	Missense	STAT6	c.1255G>C	p.Asp419His	7	12	NM_003153.5	1998	5
ID121	chr1:2488139	Nonsense	TNFRSF14	c.36G>A	p.Trp12*	10	1	NM_003820.3	901	4
ID121	chr16:85936784	Missense	IRF8	c.163T>G	p.Ser55Ala	7	2	NM_002163.4	1994	3
ID122	chr6:134494650	Missense	SGK1	c.568C>G	p.Pro190Ala	4.6	6	NM_001143676.1	2000	3
ID123	chr12:57498336	Missense	STAT6	c.1123G>C	p.Gly375Arg	38	11	NM_003153.5	1822	3
ID124	chr8:128750642	Missense	MYC	c.179C>T	p.Pro60Leu	50	2	NM_002467.6	2000	3
ID125	none
ID126	none
ID127	none
ID128	chr7:2984162	Missense	CARD11	c.368G>A	p.Gly123Asp	6.43	5	NM_032415.7	1259	4
ID128	chr7:2985462	Missense	CARD11	c.349A>C	p.Thr117Pro	22	4	NM_032415.7	1996	4
ID128	chr17:7577563	Missense	TP53	c.718A>C	p.Ser240Arg	11.31	7	NM_000546.6	1999	4
ID129	chr3:38182641	Missense	MYD88	c.794T>C	p.Leu265Pro	45	5	NM_002468.5	804	5
ID13	chr1:23885715	Missense	ID3	c.203A>G	p.Glu68Gly	49	1	NM_002167.5	2000	3
ID13	chr1:23885728	Missense	ID3	c.190C>G	p.Leu64Val	50	1	NM_002167.5	1998	4
ID13	chr2:61719472	Missense	XPO1	c.1711G>A	p.Glu571Lys	44	15	NM_003400.4	1116	5
ID13	chr8:128750836	Missense	MYC	c.373A>G	p.Met125Val	54	2	NM_002467.6	1331	3
ID13	chr8:128750888	Missense	MYC	c.425A>G	p.Asn142Ser	51	2	NM_002467.6	602	3
ID13	chr17:7576851	Splice site	TP53	c.993+2T>C	p.?	46	9	NM_000546.6	1997	4
ID13	chr17:7578457	Missense	TP53	c.473G>A	p.Arg158His	50	5	NM_000546.6	1898	5
ID130	chr4:1962801	Missense	NSD2	c.3295G>A	p.Glu1099Lys	23	18	NM_001042424.3	1998	5
ID131	none
ID132	none
ID133	none
ID134	chr13:41240099	Missense	FOXO1	c.251C>T	p.Pro84Leu	45	1	NM_002015.4	564	3
ID134	chr15:66727441	Missense	MAP2K1	c.157T>C	p.Phe53Leu	5.65	2	NM_002755.4	1999	5
ID134	chr16:85936688	Missense	IRF8	c.67T>C	p.Tyr23His	5.4	2	NM_002163.4	2000	4
ID135	chr1:2488152	Missense	TNFRSF14	c.49_50delinsGG	p.Lys17Gly	8	1	NM_003820.3	601	3
ID135	chr1:2488174	Splice site	TNFRSF14	c.69+2T>C	p.?	8.5	1	NM_003820.3	600	4
ID135	chr15:66727443	Missense	MAP2K1	c.159T>G	p.Phe53Leu	3.89	2	NM_002755.4	1517	5
ID136	chr15:66727453	Missense	MAP2K1	c.169A>G	p.Lys57Glu	15	2	NM_002755.4	1470	5
ID137	none
ID138	none
ID139	none
ID14	chr1:23885704	Missense	ID3	c.214C>G	p.Arg72Gly	41.38	1	NM_002167.4	1996	3
ID14	chr6:41903675	Frameshift InDel	CCND3	c.868_881del	p.Ile290Leufs*29	53.41	5	NM_001760.4	1700	4
ID14	chr8:128750849	Missense	MYC	c.386G>A	p.Ser129Asn	68.52	2	NM_002467.5	899	3
ID14	chr8:128751265	Missense	MYC	c.802G>C	p.Glu268Gln	71.44	2	NM_002467.5	1989	3
ID14	chr17:7578278	Inframe Del	TP53	c.568_570del	p.Pro191del	48	6	NM_000546.5	478	4
ID14	chr17:7579529	Nonsense	TP53	c.158G>A	p.Trp53*	51.58	4	NM_000546.5	1999	5
ID14	chr19:1611845	Missense	TCF3	c.1817G>A	p.Arg606Gln	46.2	18	NM_001136139.3	1998	3
ID140	none
ID141	chr6:26156953	Missense	H1-4	c.335C>T	p.Ala112Val	52	1	NM_005321.3	1997	3
ID142	chr6:138202447	Missense	TNFAIP3	c.2364G>A	p.Met788Ile	51	9	NM_001270507.2	2000	3
ID143	chr2:61719472	Missense	XPO1	c.1711G>A	p.Glu571Lys	7	15	NM_003400.4	2000	5
ID144	none
ID145	none
ID146	chr6:26156929	Missense	H1-4	c.311C>A	p.Ser104Tyr	43	1	NM_005321.3	1719	3
ID147	none
ID148	none
ID149	chr2:136872485	Nonsense	CXCR4	c.1013C>G	p.Ser338*	10.61	2	NM_003467.3	1395	5
ID149	chr2:198267359	Missense	SF3B1	c.1998G>C	p.Lys666Asn	10	14	NM_012433.4	2000	4
ID122	chr16:85936688	Missense	IRF8	c.67T>C	p.Tyr23His	20	2	NM_002163.4	2000	4
ID15	chr8:128748858	Missense	MYC	c.19G>A	p.Val7Met	74	1	NM_002467.6	1999	4
ID15	chr8:128750780	Missense	MYC	c.317G>T	p.Gly106Val	10.51	2	NM_002467.6	1998	3
ID15	chr8:128750783	Missense	MYC	c.320G>C	p.Ser107Thr	10.45	2	NM_002467.6	2000	3
ID15	chr8:128750953	Missense	MYC	c.490C>G	p.Leu164Val	57	2	NM_002467.6	1117	3
ID150	chr2:198266834	Missense	SF3B1	c.2098A>G	p.Lys700Glu	22	15	NM_012433.4	2000	4
ID150	chr6:138196885	Nonsense	TNFAIP3	c.547C>T	p.Arg183*	5	4	NM_001270507.2	1997	4
ID151	chr6:26156766	Missense	H1-4	c.148G>A	p.Ala50Thr	50	1	NM_005321.3	1466	3
ID152	none
ID153	none
ID154	none
ID155	none
ID156	none
ID157	none
ID158	none
ID16	chr6:138196173	Splice site	TNFAIP3	c.486+1G>A	p.?	45	3	NM_001270507.2	1998	4
ID16	chr8:128750921	Missense	MYC	c.458T>C	p.Phe153Ser	53	2	NM_002467.6	1926	3
ID16	chr8:128750953	Missense	MYC	c.490C>G	p.Leu164Val	45	2	NM_002467.6	257	3
ID17	chr6:26157021	Missense	H1-4	c.403G>A	p.Ala135Thr	36	1	NM_005321.3	1660	3
ID18	chr1:23885728	Missense	ID3	c.190C>T	p.Leu64Phe	39	1	NM_002167.5	2000	4
ID18	chr6:37138563	Missense	PIM1	c.97C>T	p.Pro33Ser	57	2	NM_002648.4	1940	3
ID18	chr16:11348949	Missense	SOCS1	c.387C>G	p.His129Gln	29	2	NM_003745.1	1998	3
ID18	chr19:16436767	Missense	KLF2	c.816C>G	p.His272Gln	26	2	NM_016270.4	1999	3
ID18	chr19:16436775	Missense	KLF2	c.824G>A	p.Ser275Asn	25	2	NM_016270.4	1999	3
ID19	chr7:2984163	Missense	CARD11	c.367G>A	p.Gly123Ser	27	5	NM_032415.7	414	4
ID19	chr9:139390648	Frameshift InDel	NOTCH1	c.7541_7542del	p.Pro2514Argfs*4	69	34	NM_017617.5	1832	4
ID2	chr1:23885617	Splice site	ID3	c.300+1G>A	p.?	68	1	NM_002167.4	1539	4
ID2	chr1:23885618	Missense	ID3	c.300G>C	p.Gln100His	29	1	NM_002167.4	1536	3
ID2	chr1:23885631	Frameshift InDel	ID3	c.286_287insT	p.His96Leufs*67	67	1	NM_002167.4	1522	4
ID2	chr13:41240288	Missense	FOXO1	c.62G>A	p.Arg21His	48	1	NM_002015.3	1272	5
ID2	chr17:7577538	Missense	TP53	c.743G>A	p.Arg248Gln	7	7	NM_000546.5	2000	4
ID2	chr17:7577566	Missense	TP53	c.715A>G	p.Asn239Asp	40	7	NM_000546.5	1997	4
ID20	chr15:45003745	Missense	B2M	c.1A>G	p.Met1?	60	1	NM_004048.4	2000	4
ID20	chr16:11348743	Missense	SOCS1	c.593C>T	p.Pro198Leu	68	2	NM_003745.1	1349	3
ID20	chr17:7579542	Missense	TP53	c.145G>C	p.Asp49His	82	4	NM_000546.6	1997	3
ID21	chr3:176744208	Missense	TBL1XR1	c.1471T>C	p.Trp491Arg	42	15	NM_024665.7	1999	3
ID21	chr17:7577498	Splice site	TP53	c.782+1G>A	p.?	70	7	NM_000546.6	1917	5
ID21	chr17:62006799	Missense	CD79B	c.589T>C	p.Tyr197His	79	5	NM_001039933.3	1999	5
ID21	chr19:42384933	Splice site	CD79A	c.568-1G>A	p.?	27	5	NM_001783.4	1999	3
ID22	chr6:134583262	Missense	SGK1	c.94A>G	p.Met32Val	62	2	NM_001143676.1	1999	3
ID22	chr6:138200285	Nonsense	TNFAIP3	c.1703C>A	p.Ser568*	72	7	NM_001270507.2	1999	4
ID22	chr9:139390648	Frameshift InDel	NOTCH1	c.7541_7542del	p.Pro2514Argfs*4	73	34	NM_017617.5	1303	4
ID22	chr17:7577568	Missense	TP53	c.713G>C	p.Cys238Ser	69	7	NM_000546.6	945	5
ID22	chr19:16436840	Missense	KLF2	c.889A>C	p.Thr297Pro	41	2	NM_016270.4	1259	3
ID23	chr6:26156884	Missense	H1-4	c.266G>A	p.Ser89Asn	29	1	NM_005321.3	1999	3
ID24	chr3:38182025	Missense	MYD88	c.649G>T	p.Val217Phe	6.08	3	NM_002468.5	1874	5
ID24	chr3:176756173	Inframe Del	TBL1XR1	c.972_974del	p.Cys325del	37	11	NM_024665.7	1992	3
ID24	chr6:44232738	Frameshift InDel	NFKBIE	c.342_345del	p.Tyr115Serfs*13	28	1	NM_004556.3	1078	4
ID24	chr19:16436178	Missense	KLF2	c.227C>T	p.Pro76Leu	40	2	NM_016270.4	283	3
ID25	chr6:37138975	Missense	PIM1	c.315G>T	p.Arg105Ser	22.24	4	NM_002648.3	1992	3
ID25	chr7:2978320	Missense	CARD11	c.1010G>A	p.Arg337Gln	27.35	7	NM_032415.5	669	4
ID25	chr13:41239735	Missense	FOXO1	c.615C>G	p.Ser205Arg	7.95	1	NM_002015.3	1622	3
ID25	chr16:11348869	Missense	SOCS1	c.467C>A	p.Ala156Glu	11.21	2	NM_003745.1	1160	3
ID25	chr17:62006604	Missense	CD79B	c.675G>C	p.Glu225Asp	28.27	6	NM_001039933.2	1684	3
ID26	chr17:7577120	Missense	TP53	c.818G>T	p.Arg273Leu	86.37	8	NM_000546.5	1996	5
ID27	chr6:26156752	Missense	H1-4	c.134C>T	p.Thr45Ile	25	1	NM_005321.3	1259	3
ID27	chr6:37138590	Missense	PIM1	c.124C>T	p.Pro42Ser	32	2	NM_002648.4	1812	3
ID27	chr6:41903798	Missense	CCND3	c.759G>T	p.Glu253Asp	50	5	NM_001760.5	1998	3
ID27	chr7:2978455	Missense	CARD11	c.875G>A	p.Arg292His	38	7	NM_032415.7	1460	3
ID27	chr7:140453139	Missense	BRAF	c.1796C>T	p.Thr599Ile	3.4	15	NM_004333.6	1999	5
ID27	chr8:128750866	Missense	MYC	c.403G>A	p.Asp135Asn	46	2	NM_002467.6	2000	3
ID27	chr9:139390625	Missense	NOTCH1	c.7566C>A	p.Ser2522Arg	35	34	NM_017617.5	606	3
ID27	chr9:139390656	Missense	NOTCH1	c.7535C>T	p.Pro2512Leu	49	34	NM_017617.5	1997	3
ID27	chr11:102207711	Missense	BIRC3	c.1693G>A	p.Val565Met	30	10	NM_182962.3	1999	3
ID27	chr17:7573969	Missense	TP53	c.1058C>T	p.Ala353Val	6.45	10	NM_000546.6	2000	3
ID27	chr17:7577094	Missense	TP53	c.844C>T	p.Arg282Trp	26	8	NM_000546.6	1998	5
ID27	chr17:7578389	Missense	TP53	c.541C>T	p.Arg181Cys	24	5	NM_000546.6	2000	4
ID27	chr17:7578406	Missense	TP53	c.524G>A	p.Arg175His	40	5	NM_000546.6	1999	5
ID27	chr19:1615726	Missense	TCF3	c.1545G>T	p.Glu515Asp	15	17	NM_001136139.4	2000	3
ID27	chr22:41566565	Missense	EP300	c.4442A>G	p.His1481Arg	6.07	27	NM_001429.4	1830	3
ID28	chr8:128750683	Missense	MYC	c.220C>T	p.Pro74Ser	48	2	NM_002467.6	210	4
ID28	chr8:128750953	Missense	MYC	c.490C>G	p.Leu164Val	36	2	NM_002467.6	140	3
ID28	chr17:7577142	Missense	TP53	c.796G>A	p.Gly266Arg	48	8	NM_000546.6	1396	4
ID29	chr6:41903731	Nonsense	CCND3	c.826C>T	p.Gln276*	44	5	NM_001760.5	2000	4
ID3	chr1:23885752	Missense	ID3	c.166C>G	p.Pro56Ala	46	1	NM_002167.5	1988	3
ID3	chr1:23885774	Nonsense	ID3	c.144C>A	p.Tyr48*	48	1	NM_002167.5	1987	4
ID3	chr3:176767802	Missense	TBL1XR1	c.685A>G	p.Thr229Ala	47	7	NM_024665.7	1430	3
ID3	chr6:41903759	Frameshift InDel	CCND3	c.787_797dup	p.Lys268Alafs*40	38	5	NM_001760.5	1857	3
ID3	chr8:128750802	Missense	MYC	c.339G>C	p.Gln113His	50	2	NM_002467.6	527	3
ID3	chr17:7577121	Missense	TP53	c.817C>T	p.Arg273Cys	48	8	NM_000546.6	1369	5
ID3	chr17:7579415	Nonsense	TP53	c.272G>A	p.Trp91*	49	4	NM_000546.6	771	4
ID30	chr9:139390648	Frameshift InDel	NOTCH1	c.7541_7542del	p.Pro2514Argfs*4	71	34	NM_017617.5	1992	4
ID30	chr17:7579315	Frameshift InDel	TP53	c.361_371del	p.Ser121Hisfs*24	53	4	NM_000546.6	894	4
ID31	chr7:2984142	Missense	CARD11	c.388T>G	p.Phe130Val	4.85	5	NM_032415.7	681	4
ID31	chr11:102199641	Frameshift InDel	BIRC3	c.1047dup	p.Asp350Argfs*6	59	6	NM_182962.3	1992	4
ID32	chr17:7578391	Frameshift InDel	TP53	c.538del	p.Glu180Serfs*67	75	5	NM_000546.6	1975	4
ID33	chr4:1962801	Missense	NSD2	c.3295G>A	p.Glu1099Lys	8	18	NM_001042424.3	1999	5
ID34	none
ID35	none
ID36	chr6:134583262	Missense	SGK1	c.94A>G	p.Met32Val	47.95	2	NM_001143676.1	2000	3
ID36	chr7:140453136	Missense	BRAF	c.1799T>A	p.Val600Glu	17	15	NM_004333.6	1996	5
ID37	chr6:37138910	Missense	PIM1	c.250A>T	p.Thr84Ser	14	4	NM_002648.4	760	3
ID37	chr7:140453136	Missense	BRAF	c.1799T>A	p.Val600Glu	14	15	NM_004333.6	1590	5
ID38	chr7:140453136	Missense	BRAF	c.1799T>A	p.Val600Glu	17	15	NM_004333.6	1998	5
ID39	chr3:38182641	Missense	MYD88	c.794T>C	p.Leu265Pro	75	5	NM_002468.5	771	5
ID39	chr16:85942708	Missense	IRF8	c.287C>T	p.Thr96Met	49	3	NM_002163.4	1955	3
ID39	chr17:62006792	Splice site	CD79B	c.594+2T>G	p.?	36	5	NM_001039933.3	1657	3
ID39	chr19:16436813	Missense	KLF2	c.862C>T	p.His288Tyr	31	2	NM_016270.4	1999	3
ID39	chr22:41565564	Missense	EP300	c.4230G>C	p.Arg1410Ser	37	26	NM_001429.4	1998	3
ID4	chr1:23885707	Nonsense	ID3	c.211C>T	p.Gln71*	22	1	NM_002167.5	1672	4
ID4	chr1:23885727	Frameshift InDel	ID3	c.190del	p.Ser65Alafs*18	49	1	NM_002167.5	1664	4
ID4	chr1:23885751	Missense	ID3	c.167C>G	p.Pro56Arg	15	1	NM_002167.5	1994	4
ID4	chr6:41903745	Frameshift InDel	CCND3	c.811dup	p.Arg271Profs*53	17	5	NM_001760.5	1935	4
ID4	chr8:128750753	Missense	MYC	c.290T>C	p.Leu97Pro	32	2	NM_002467.6	1145	3
ID4	chr8:128750921	Missense	MYC	c.458T>C	p.Phe153Ser	32	2	NM_002467.6	1280	3
ID4	chr13:41240280	Missense	FOXO1	c.70A>G	p.Thr24Ala	45	1	NM_002015.4	803	4
ID40	chr2:136872545	Frameshift InDel	CXCR4	c.952dup	p.Thr318Asnfs*26	28	2	NM_003467.3	1989	4
ID40	chr3:38182641	Missense	MYD88	c.794T>C	p.Leu265Pro	56	5	NM_002468.5	1318	5
ID40	chr17:7577551	Missense	TP53	c.730G>T	p.Gly244Cys	55	7	NM_000546.6	1999	4
ID41	chr2:136872517	Frameshift InDel	CXCR4	c.980dup	p.Ile328Aspfs*16	4.2	2	NM_003467.3	1998	4
ID41	chr3:38182641	Missense	MYD88	c.755T>C	p.Leu252Pro	33	5	NM_002468.5	1845	5
ID41	chr9:8319959	Missense	PTPRD	c.5542G>A	p.Val1848Ile	30	45	NM_002839.4	1997	3
ID42	chr2:136872485	Nonsense	CXCR4	c.1013C>G	p.Ser338*	37	2	NM_003467.3	1998	5
ID42	chr3:38182641	Missense	MYD88	c.794T>C	p.Leu265Pro	57	5	NM_002468.5	981	5
ID42	chr13:41240099	Missense	FOXO1	c.251C>T	p.Pro84Leu	40	1	NM_002015.4	114	3
ID43	chr3:38182641	Missense	MYD88	c.794T>C	p.Leu265Pro	44	5	NM_002468.5	1904	5
ID43	chr17:62006798	Missense	CD79B	c.590A>C	p.Tyr197Ser	78	5	NM_001039933.3	1995	4
ID43	chr17:62006807	Missense	CD79B	c.581A>G	p.Asp194Gly	41	5	NM_001039933.3	1096	3
ID44	chr3:38182641	Missense	MYD88	c.794T>C	p.Leu265Pro	26	5	NM_002468.5	741	5
ID44	chr8:128753083	Missense	MYC	c.1244C>T	p.Thr415Ile	51	3	NM_002467.6	1257	3
ID45	chr3:38182641	Missense	MYD88	c.794T>C	p.Leu265Pro	37	5	NM_002468.5	909	5
ID45	chr11:102201741	Nonsense	BIRC3	c.1093G>T	p.Glu365*	12	7	NM_182962.3	559	4
ID46	chr2:136872485	Nonsense	CXCR4	c.1013C>G	p.Ser338*	25.1	2	NM_003467.3	2000	5
ID46	chr2:136872501	Nonsense	CXCR4	c.997A>T	p.Lys333*	8.65	2	NM_003467.3	1999	4
ID46	chr3:38182641	Missense	MYD88	c.794T>C	p.Leu265Pro	31	5	NM_002468.5	987	5
ID47	chr3:38182641	Missense	MYD88	c.794T>C	p.Leu265Pro	57	5	NM_002468.5	1999	5
ID47	chr8:128752758	Missense	MYC	c.919C>T	p.His307Tyr	50	3	NM_002467.6	1998	3
ID48	chr2:136872506	Frameshift InDel	CXCR4	c.991_992insC	p.Lys331Thrfs*13	10.53	2	NM_003467.3	1984	4
ID48	chr3:38182641	Missense	MYD88	c.794T>C	p.Leu265Pro	10.12	5	NM_002468.5	1077	5
ID49	chr3:38182641	Missense	MYD88	c.794T>C	p.Leu265Pro	35	5	NM_002468.5	237	5
ID49	chr6:26157043	Missense	H1-4	c.431C>T	p.Ala144Val	52	1	NM_005321.3	935	3
ID5	chr1:23885761	Nonsense	ID3	c.157G>T	p.Glu53*	42	1	NM_002167.5	1989	4
ID5	chr1:23885773	Nonsense	ID3	c.144_145delinsAA	p.Tyr48*	42	1	NM_002167.5	1989	4
ID5	chr8:128748866	Missense	MYC	c.27C>G	p.Asn9Lys	32	1	NM_002467.6	404	3
ID5	chr13:41240286	Missense	FOXO1	c.64T>C	p.Ser22Pro	45	1	NM_002015.4	1600	4
ID50	chr2:136872485	Nonsense	CXCR4	c.1013C>G	p.Ser338*	34	2	NM_003467.3	1516	5
ID50	chr3:38182641	Missense	MYD88	c.794T>C	p.Leu265Pro	35	5	NM_002468.5	513	5
ID51	chr2:136872485	Nonsense	CXCR4	c.1013C>A	p.Ser338*	10.07	2	NM_003467.3	1997	5
ID51	chr3:38182641	Missense	MYD88	c.794T>C	p.Leu265Pro	19	5	NM_002468.5	631	5
ID52	chr3:38182641	Missense	MYD88	c.794T>C	p.Leu265Pro	36	5	NM_002468.5	453	5
ID52	chr17:62006798	Missense	CD79B	c.590A>G	p.Tyr197Cys	76	5	NM_001039933.3	933	5
ID53	chr3:38182641	Missense	MYD88	c.794T>C	p.Leu265Pro	18	5	NM_002468.5	1999	5
ID53	chr11:102206798	Nonsense	BIRC3	c.1426G>T	p.Glu476*	20	8	NM_182962.3	1997	4
ID54	chr2:136872498	Nonsense	CXCR4	c.1000C>T	p.Arg334*	3	2	NM_003467.3	1196	5
ID54	chr3:38182641	Missense	MYD88	c.794T>C	p.Leu265Pro	4	5	NM_002468.5	714	5
ID55	chr3:38182641	Missense	MYD88	c.794T>C	p.Leu265Pro	43	5	NM_002468.5	653	5
ID55	chr17:7579311	Splice site	TP53	c.375+1G>C	p.?	63	4	NM_000546.6	392	4
ID56	chr3:38182641	Missense	MYD88	c.794T>C	p.Leu265Pro	6.09	5	NM_002468.5	804	5
ID57	chr3:38182641	Missense	MYD88	c.794T>C	p.Leu265Pro	45	5	NM_002468.5	1999	5
ID58	chr3:38182641	Missense	MYD88	c.794T>C	p.Leu265Pro	40	5	NM_002468.5	950	5
ID59	chr1:2489252	Missense	TNFRSF14	c.157T>C	p.Cys53Arg	16	2	NM_003820.3	2000	3
ID59	chr1:2491319	Missense	TNFRSF14	c.362G>A	p.Cys121Tyr	8.9	4	NM_003820.3	2000	3
ID59	chr2:136872507	Nonsense	CXCR4	c.991A>T	p.Lys331*	17	2	NM_003467.3	1997	4
ID59	chr3:176768270	Missense	TBL1XR1	c.556T>C	p.Ser186Pro	22	6	NM_024665.7	2000	3
ID59	chr6:26157265	Missense	H1-4	c.647C>T	p.Ala216Val	22	1	NM_005321.3	1998	3
ID59	chr7:2983995	Missense	CARD11	c.535C>T	p.Arg179Trp	24	5	NM_032415.7	2000	3
ID59	chr16:3788618	Missense	CREBBP	c.4336C>T	p.Arg1446Cys	45	26	NM_004380.3	1999	4
ID59	chr17:7578406	Missense	TP53	c.524G>A	p.Arg175His	3.25	5	NM_000546.6	2000	5
ID59	chr22:41566522	Missense	EP300	c.4399T>A	p.Tyr1467Asn	2.95	27	NM_001429.4	2000	4
ID6	chr1:23885677	Nonsense	ID3	c.241C>T	p.Gln81*	78	1	NM_002167.5	1477	4
ID6	chr3:176755884	Splice site	TBL1XR1	c.1122+2T>G	p.?	35	12	NM_024665.7	2000	3
ID6	chr6:26156692	Missense	H1-4	c.74G>A	p.Arg25His	36	1	NM_005321.3	1220	3
ID6	chr6:138192398	Missense	TNFAIP3	c.34T>A	p.Leu12Met	51	2	NM_001270507.2	1995	3
ID6	chr8:128751256	Missense	MYC	c.793A>C	p.Ser265Arg	33	2	NM_002467.6	966	3
ID6	chr17:7577121	Missense	TP53	c.817C>T	p.Arg273Cys	9	8	NM_000546.6	1616	5
ID6	chr17:7577567	Missense	TP53	c.714T>G	p.Cys238Trp	26.11	7	NM_000546.6	965	5
ID60	chr1:120458147	Nonsense	NOTCH2	c.7198C>T	p.Arg2400*	31	34	NM_024408.4	1999	4
ID60	chr3:38182641	Missense	MYD88	c.794T>C	p.Leu265Pro	16	5	NM_002468.5	1101	5
ID60	chr3:176765152	Missense	TBL1XR1	c.800G>A	p.Gly267Asp	27	9	NM_024665.7	857	3
ID60	chr6:138200489	Splice site	TNFAIP3	c.1906+1G>T	p.?	53	7	NM_001270507.2	1997	4
ID60	chr16:11349289	Frameshift InDel	SOCS1	c.46del	p.Ala16Glnfs*69	7.42	2	NM_003745.1	782	4
ID61	chr2:136872498	Nonsense	CXCR4	c.1000C>T	p.Arg334*	6.71	2	NM_003467.3	1893	5
ID61	chr6:26156884	Missense	H1-4	c.266G>A	p.Ser89Asn	5.86	1	NM_005321.3	1998	3
ID61	chr6:41903707	Missense	CCND3	c.850C>T	p.Pro284Ser	32	5	NM_001760.5	2000	4
ID61	chr6:138196936	Missense	TNFAIP3	c.598T>C	p.Cys200Arg	32	4	NM_001270507.2	1998	3
ID61	chr19:16436159	Missense	KLF2	c.208C>T	p.Pro70Ser	35	2	NM_016270.4	1481	3
ID61	chr19:16436174	Frameshift InDel	KLF2	c.224del	p.Tyr75Serfs*66	33	2	NM_016270.4	1932	4
ID61	chr19:16436838	Missense	KLF2	c.887A>T	p.His296Leu	31	2	NM_016270.4	1996	3
ID62	chr1:39325200	Missense	RRAGC	c.119C>T	p.Ala40Val	53	1	NM_022157.4	588	3
ID62	chr3:38182292	Missense	MYD88	c.728G>A	p.Ser243Asn	5.1	4	NM_002468.5	1999	5
ID62	chr6:26157117	Missense	H1-4	c.499G>A	p.Ala167Thr	8.4	1	NM_005321.3	2000	3
ID62	chr22:41574512	Inframe Del	EP300	c.6798_6800del	p.Gln2268del	49	31	NM_001429.4	1499	3
ID63	chr1:120458180	Nonsense	NOTCH2	c.7165C>T	p.Gln2389*	25	34	NM_024408.4	840	4
ID63	chr6:138199825	Frameshift InDel	TNFAIP3	c.1247_1259del	p.Asn416Serfs*2	10.14	7	NM_001270507.2	1676	4
ID63	chr15:45007652	Frameshift InDel	B2M	c.101del	p.Pro34Glnfs*10	24	2	NM_004048.4	1986	4
ID63	chr16:3786791	Missense	CREBBP	c.4420T>C	p.Cys1474Arg	34	27	NM_004380.3	1621	3
ID64	chr1:2489806	Missense	TNFRSF14	c.203G>T	p.Gly68Val	3.7	3	NM_003820.3	1990	3
ID64	chr6:41903683	Inframe Del	CCND3	c.856_873del	p.Asp286_His291del	20	5	NM_001760.5	693	4
ID64	chr6:44232738	Frameshift InDel	NFKBIE	c.342_345del	p.Tyr115Serfs*13	14	1	NM_004556.3	559	4
ID64	chr17:7577593	Frameshift InDel	TP53	c.686_687del	p.Cys229Tyrfs*10	32	7	NM_000546.6	511	5
ID65	chr3:176755952	Missense	TBL1XR1	c.1055_1056delinsGC	p.Val352Gly	31	12	NM_024665.7	1995	3
ID65	chr7:140453150	Missense	BRAF	c.1785T>A	p.Phe595Leu	34	15	NM_004333.6	1993	5
ID65	chr15:45003786	Frameshift InDel	B2M	c.43_44del	p.Leu15Phefs*41	35	1	NM_004048.4	1966	4
ID66	chr2:136872468	Frameshift InDel	CXCR4	c.1028_1029del	p.Glu343Valfs*2	12.37	2	NM_003467.3	1948	4
ID66	chr6:138197151	Nonsense	TNFAIP3	c.653T>A	p.Leu218*	5.78	5	NM_001270507.2	1383	4
ID66	chr13:41240288	Missense	FOXO1	c.62G>A	p.Arg21His	17.12	1	NM_002015.4	619	5
ID67	chr3:176756148	Missense	TBL1XR1	c.1000T>C	p.Cys334Arg	33	11	NM_024665.7	1247	3
ID68	chr16:11348889	Missense	SOCS1	c.447G>C	p.Glu149Asp	7	2	NM_003745.1	1999	3
ID68	chr16:11349088	Nonsense	SOCS1	c.240C>G	p.Tyr80*	7	2	NM_003745.1	1957	4
ID68	chr19:16436220	Missense	KLF2	c.269G>T	p.Gly90Val	4	2	NM_016270.4	1141	3
ID69	chr3:176756174	Inframe Del	TBL1XR1	c.971_973del	p.Ser324del	16	11	NM_024665.7	1981	3
ID69	chr16:85942693	Missense	IRF8	c.272A>C	p.Asp91Ala	16	3	NM_002163.4	1074	3
ID7	chr8:128750686	Duplication	MYC	c.209_223dup	p.Leu70_Pro74dup	32	2	NM_002467.6	976	3
ID7	chr8:128750625	Missense	MYC	c.162G>C	p.Glu54Asp	39	2	NM_002467.6	1005	5
ID7	chr8:128750728	Missense	MYC	c.265T>A	p.Tyr89Asn	39	2	NM_002467.6	971	3
ID7	chr8:128750749	Missense	MYC	c.286T>C	p.Ser96Pro	4.65	2	NM_002467.6	1053	3
ID7	chr8:128751241	Missense	MYC	c.778_779delinsAT	p.Pro260Met	54	2	NM_002467.6	1997	3
ID7	chr1:23885617	Splice site	ID3	c.300+1G>A	p.?	45	1	NM_002167.5	1189	4
ID7	chr1:23885691	Missense	ID3	c.227A>G	p.Tyr76Cys	40	1	NM_002167.5	2000	3
ID7	chr3:176755902	Missense	TBL1XR1	c.1106A>C	p.Asp369Ala	23	12	NM_024665.7	1994	3
ID7	chr17:7574003	Nonsense	TP53	c.1024C>T	p.Arg342*	87	10	NM_000546.6	1996	5
ID70	chr6:44232807	Missense	NFKBIE	c.277C>A	p.Pro93Thr	50	1	NM_004556.3	1191	3
ID70	chr17:7578394	Missense	TP53	c.536A>G	p.His179Arg	39	5	NM_000546.6	1197	4
ID70	chr17:7578454	Duplication	TP53	c.464_475dup	p.Arg156_Ala159dup	30	5	NM_000546.6	845	4
ID71	chr6:41903689	Frameshift InDel	CCND3	c.867_869delinsCTCCAGG	p.Ile290Serfs*16	13	5	NM_001760.5	1969	4
ID71	chr6:138199649	Nonsense	TNFAIP3	c.1067G>A	p.Trp356*	17	7	NM_001270507.2	1998	4
ID72	chr3:176765152	Missense	TBL1XR1	c.800G>T	p.Gly267Val	31.01	9	NM_024665.7	532	3
ID72	chr6:138200418	Nonsense	TNFAIP3	c.1836C>A	p.Cys612*	34	7	NM_001270507.2	1999	4
ID73	chr17:7578205	Frameshift InDel	TP53	c.642_643del	p.His214Glnfs*7	72	6	NM_000546.6	1047	5
ID73	chr22:41566487	Missense	EP300	c.4364A>G	p.Gln1455Arg	42	27	NM_001429.4	1998	4
ID74	chr3:176765098	Missense	TBL1XR1	c.854G>A	p.Gly285Glu	27	9	NM_024665.7	2000	3
ID74	chr6:44232860	Frameshift InDel	NFKBIE	c.220_223dup	p.Ser75Trpfs*18	3	1	NM_004556.3	2000	4
ID75	chr1:23885778	Missense	ID3	c.140G>A	p.Cys47Tyr	18.05	1	NM_002167.5	2000	3
ID75	chr13:41239742	Missense	FOXO1	c.608G>A	p.Ser203Asn	3.57	1	NM_002015.4	1063	3
ID76	chr3:38182032	Missense	MYD88	c.656C>G	p.Ser219Cys	4	3	NM_002468.5	1046	5
ID76	chr19:16436743	Nonsense	KLF2	c.792G>A	p.Trp264*	4	2	NM_016270.4	971	4
ID77	chr2:136872522	Frameshift InDel	CXCR4	c.976_982dup	p.Ile328Thrfs*18	31	2	NM_003467.3	1974	4
ID77	chr11:102207521	Frameshift InDel	BIRC3	c.1612_1613del	p.Asp538Cysfs*20	18	9	NM_182962.3	1984	4
ID78	chr16:11348945	Nonsense	SOCS1	c.389_391delinsA	p.Phe130*	17	2	NM_003745.1	832	4
ID78	chr16:11349334	Missense	SOCS1	c.2T>A	p.Met1?	5.76	2	NM_003745.1	1112	4
ID78	chr17:7578394	Missense	TP53	c.536A>T	p.His179Leu	15	5	NM_000546.6	1496	5
ID79	chr17:7578503	Missense	TP53	c.427G>T	p.Val143Leu	50	5	NM_000546.6	938	3
ID79	chr19:16436026	Splice site	KLF2	c.76-1G>A	p.?	7.35	2	NM_016270.4	476	4
ID79	chr19:16436837	Missense	KLF2	c.886_888delinsTAT	p.His296Tyr	9.32	2	NM_016270.4	1330	3
ID8	chr1:23885752	Missense	ID3	c.166C>T	p.Pro56Ser	79	1	NM_002167.5	1999	4
ID8	chr2:198266828	Missense	SF3B1	c.2104C>T	p.Arg702Trp	41	15	NM_012433.4	654	3
ID8	chr8:128751117	Missense	MYC	c.654C>G	p.Ser218Arg	42	2	NM_002467.6	1399	3
ID80	chr17:7577609	Splice site	TP53	c.673-1G>A	p.?	38	7	NM_000546.6	1134	5
ID81	chr16:85954885	Frameshift InDel	IRF8	c.1279_1280insGT	p.*427Cysext*27	31	9	NM_002163.4	1609	4
ID82	chr6:138197131	Splice site	TNFAIP3	c.635-1_637del	p.?	5.18	5	NM_001270507.2	1969	4
ID83	chr6:41903692	Missense	CCND3	c.865G>C	p.Ala289Pro	5.45	5	NM_001760.5	1999	3
ID84	chr7:2979521	Inframe Del	CARD11	c.723_725del	p.Glu242del	9	6	NM_032415.7	1082	3
ID85	chr3:176752058	Inframe Del	TBL1XR1	c.1166_1177del	p.Ala389_Lys392del	14	13	NM_024665.7	1256	3
ID86	chr11:102201930	Frameshift InDel	BIRC3	c.1285dup	p.Glu429Glyfs*9	5.24	7	NM_182962.2	1888	4
ID86	chr11:102201937	Missense	BIRC3	c.1289A>G	p.Glu430Gly	3.25	7	NM_182962.2	1998	3
ID86	chr11:102201939	Missense	BIRC3	c.1291G>A	p.Glu431Lys	3.6	7	NM_182962.2	1999	3
ID86	chr11:102201942	Frameshift InDel	BIRC3	c.1295dup	p.Glu433Argfs*5	2.32	7	NM_182962.2	1987	4
ID86	chr11:102207656	Frameshift InDel	BIRC3	c.1639del	p.Gln547Asnfs*21	2.36	10	NM_182962.2	1990	4
ID86	chr11:102207697	Nonsense	BIRC3	c.1680del	p.Cys560*	11.34	10	NM_182962.2	1993	4
ID87	chr1:120458180	Nonsense	NOTCH2	c.7165C>T	p.Gln2389*	5	34	NM_024408.4	970	4
ID88	none
ID89	none
ID9	chr1:23885677	Nonsense	ID3	c.241C>T	p.Gln81*	43	1	NM_002167.5	1999	4
ID9	chr1:23885688	Missense	ID3	c.230T>C	p.Ile77Thr	49	1	NM_002167.5	2000	3
ID9	chr6:41903741	Frameshift InDel	CCND3	c.811dup	p.Arg271Profs*53	41	5	NM_001760.5	1904	4
ID9	chr8:128750542	Missense	MYC	c.79T>C	p.Tyr27His	51	2	NM_002467.6	1993	3
ID9	chr8:128750548	Missense	MYC	c.85C>G	p.Leu29Val	52	2	NM_002467.6	1998	3
ID9	chr8:128750683	Missense	MYC	c.220C>G	p.Pro74Ala	44	2	NM_002467.6	726	4
ID9	chr17:7577094	Missense	TP53	c.844C>T	p.Arg282Trp	41	8	NM_000546.6	1997	5
ID90	none
ID91	none
ID92	none
ID93	none
ID94	none
ID95	none
ID96	none
ID97	none
ID98	none
ID99	none

## Sheet: Table S3
Supplementary Table S3: Variants (class 3/4/5) detected in ATM, KMT2C and KMT2D by extended custom panel sequencing.
ID	Locus	Type	Gene	Coding	Amino Acid Change	% Frequency	Exon	Transcript	Coverage	Interpretation
ID100	none
ID101	chr12:49420222	Frameshift InDel	KMT2D	c.15519_15526del	p.Arg5174Hisfs*22	14	49	NM_003482.4	561	4
ID104	chr7:151882672	Missense	KMT2C	c.5053G>T	p.Ala1685Ser	7	34	NM_170606.3	1620	3
ID105	chr12:49434957	Frameshift InDel	KMT2D	c.6595del	p.Tyr2199Ilefs*65	13	32	NM_003482.4	1973	4
ID109	chr12:49439958	Splice site	KMT2D	c.4584-1G>C	p.?	28	18	NM_003482.4	2000	4
ID110	chr12:49432100	Frameshift InDel	KMT2D	c.9038del	p.Gly3013Valfs*16	62	35	NM_003482.4	1159	4
ID110	chr12:49433524	Frameshift InDel	KMT2D	c.8027_8028del	p.Glu2676Alafs*47	30	32	NM_003482.4	1981	4
ID116	chr12:49445529	Missense	KMT2D	c.1937C>T	p.Pro646Leu	22	11	NM_003482.4	1396	3
ID124	none
ID125	chr12:49424759	Missense	KMT2D	c.13588G>A	p.Asp4530Asn	51	41	NM_003482.4	1998	3
ID126	none
ID127	chr12:49425823	Nonsense	KMT2D	c.12649C>T	p.Gln4217*	14	40	NM_003482.4	1725	4
ID127	chr12:49437711	Frameshift InDel	KMT2D	c.5254_5258del	p.Lys1752Alafs*34	17	23	NM_003482.4	372	4
ID128	none
ID130	none
ID131	chr7:151970858	Missense	KMT2C	c.944G>A	p.Gly315Asp	4	7	NM_170606.3	1996	3
ID131	chr12:49418717	Missense	KMT2D	c.15797G>A	p.Arg5266His	48	50	NM_003482.4	1999	3
ID131	chr12:49444908	Missense	KMT2D	c.2558C>A	p.Pro853His	50	11	NM_003482.4	1999	3
ID133	none
ID137	none
ID138	none
ID139	none
ID140	none
ID146	none
ID147	none
ID154	none
ID155	none
ID22	none
ID25	none
ID26	none
ID29	chr12:49425665	Nonsense	KMT2D	c.12823C>T	p.Gln4275*	40	40	NM_003482.4	1197	4
ID30	chr11:108236086	Missense	ATM	c.9022C>T	p.Arg3008Cys	53	63	NM_000051.3	2000	5
ID32	chr7:151882672	Missense	KMT2C	c.5053G>T	p.Ala1685Ser	9	34	NM_170606.3	2000	3
ID32	chr11:108236081	Missense	ATM	c.9017C>T	p.Ala3006Val	72	63	NM_000051.3	1998	3
ID34	chr7:151855967	Missense	KMT2C	c.11651C>T	p.Thr3884Met	18	44	NM_170606.3	1999	3
ID34	chr11:108114846	Splice site	ATM	c.662+1G>A	p.?	70	6	NM_000051.3	2000	4
ID35	chr7:151846114	Missense	KMT2C	c.12898T>C	p.Ser4300Pro	49	52	NM_170606.3	1998	3
ID52	chr12:49445583	Missense	KMT2D	c.1883C>T	p.Pro628Leu	51	11	NM_003482.4	1995	3
ID59	chr12:49433060	Nonsense	KMT2D	c.8311C>T	p.Arg2771*	3	34	NM_003482.4	2000	4
ID59	chr12:49433725	Frameshift InDel	KMT2D	c.7828_7841delinsATAGCTAT	p.Leu2610_Ser2614delinsIleAlaMet	16	32	NM_003482.4	2212	3
ID59	chr12:49435870	Splice site	KMT2D	c.6109+2T>A	p.?	22	29	NM_003482.4	894	4
ID61	none
ID66	chr12:49439955	Nonsense	KMT2D	c.4586G>A	p.Trp1529*	18	18	NM_003482.4	1999	4
ID67	chr12:49426657	Frameshift InDel	KMT2D	c.11825_11830del	p.Gln3946_Gln3947del	27	40	NM_003482.4	1203	3
ID69	chr12:49444808	Frameshift InDel	KMT2D	c.2645_2652del	p.Leu882Serfs*18	11	11	NM_003482.4	1924	4
ID69	chr12:49445202	Frameshift InDel	KMT2D	c.2259_2264delinsTCCGCA	p.Arg755Gln	16	11	NM_003482.4	1020	3
ID70	none
ID76	none
ID80	none
ID81	none
ID82	chr12:49425329	Nonsense	KMT2D	c.13159C>T	p.Gln4387*	5	40	NM_003482.4	1083	4
ID83	none
ID86	none
ID88	none
ID89	none
ID90	none
ID91	none
ID92	none
ID93	none
ID94	none
ID95	chr12:49427360	Missense	KMT2D	c.11128G>A	p.Gly3710Arg	50	40	NM_003482.4	1999	3
ID96	none
ID97	none
ID98	chr7:151882672	Missense	KMT2C	c.5053G>T	p.Ala1685Ser	6	34	NM_170606.3	1999	3
ID99	chr7:151882672	Missense	KMT2C	c.5053G>T	p.Ala1685Ser	8	34	NM_170606.3	1753	3
ID99	chr11:108115522	Missense	ATM	c.670A>G	p.Lys224Glu	51	7	NM_000051.3	396	3

## Sheet: Table S4
Supplementary Table S4: Overview of patient and sample characteristics complemented by mutational profiles, and data of B-cell receptor rearrangement if available per analyzed sample.
ID	Final Diagnosis (Dx)	Age at Dx (years)	Sex	Comments	Biopsy type: LN ex = 1, LN biopsy = 2, BM = 3, Resection specimen GIT = 4, Biopsy GIT = 5, (biopsy/res) other = 6	TP53	ID3	MYC	CCND3	FOXO1	TBL1XR1	TCF3		B2M	BCL2	STAT6	MEF2B	KLF2	CREBBP	EP300	TNFRSF14	SOCS1	CARD11	TNFAIP3	IRF8	PTPRD	H1-4	RRAGC	SGK1	NFKBIE	BIRC3		MYD88	CXCR4		BRAF	MAP2K1	PIM1		NOTCH1	NOTCH2	CD79A	CD79B	SF3B1	NSD2	XPO1	BTK	EZH2	PLCG2
ID1	BL	5	male	atypical IPT	6			2	1														1
ID2	BL	14	male	borderline cytomorphology	1	2	3			1
ID3	BL	14	male	atypical IPT	4	2	2	1	1		1
ID4	BL	17	male	no MYC rearrangement (FISH BAP)	4		3	2	1	1
ID5	BL	29	male	borderline cytomorphology, atypical IPT	5		2	1		1
ID6	BL	37	male	borderline cytomorphology	5	2	1	1			1													1			1
ID7	BL	38	female	borderline cytomorphology, atypical IPT	6	1	2	5			1
ID8	BL	43	male	borderline cytomorphology	4, 6		1	1																																				1
ID9	BL	47	male	borderline cytomorphology	3	1	2	3	1
ID10	BL	53	male	borderline cytomorphology	5	1	1	1		1
ID11	BL	54	male	impaired morphology	6	2	2		1
ID12	BL	62	female	impaired morphology	5	1	1			1																	1									1
ID13	BL	67	female	impaired morphology	6	2	2	2																																						1
ID14	BL	74	female	impaired morphology	1	2	1	2	1			1
ID15	BL	82	male	borderline cytomorphology	4			4
ID16	DLBCL	15	male	borderline morphology, MYC rearrangement, IPT suitable to DLBCL	6			2																1
ID17	DLBCL	25	female	impaired morphology	5																						1
ID18	DLBCL	27	male	impaired morphology, IPT borderline	1		1											2				1																1
ID19	DLBCL	38	female	impaired morphology, BL typical IPT	6																		1																	1
ID20	DLBCL	55	male	morphology: DLBCL; BL typical IPT	1	1								1								1
ID21	DLBCL	58	male	impaired morphology	5	1					1																															1	1
ID22	DLBCL	78	male	DLBCL DD pleomorphic MCL (partial coexpression CD5, partial expression Cyclin D1)	1	1												1						1					1											1
ID23	DLBCL	56	male	DLBCL DD PMBL	6																						1
ID24	DLBCL	62	female	DLBCL DD pleomorphic MCL (partial Cyclin D1+)	1						1							1												1			1
ID25	DLBCL	n.a.	n.a.	DLBCL DD pleomorphic MCL (partial Cyclin D1+)	n.a.					1												1	1															1					1
ID26	DLBCL	n.a.	n.a.	DLBCL DD pleomorphic MCL (partial Cyclin D1+)	n.a.	1
ID27	DLBCL	73	male	DLBCL with aberrant CD3 expression	4	4		1	1			1								1			1				1				1					1		1		2
ID28	DLBCL	77	male	DLBCL with aberrant CD3 expression	6	1		2
ID29	high grade NOS	64	female	DLBCL with coexpression CD5 (partial SOX11+) DD pleomorphic MCL	1				1
ID30	pleomorphic MCL	56	male	DD pleomorphic MCL vs. DLBCL (Cyclin D1 +, SOX11 and CD5 -)	1	1																																		1
ID32	pleomorphic MCL	77	male	DD pleomorphic MCL vs. DLBCL (Cyclin D1 -/+, SOX11 and CD5 +)	5	1
ID31	MCL	61	male	MCL; TP53 analysis upon clinical request	1																		1								1
ID33	MCL	69	male	MCL; TP53 analysis upon clinical request	6																																								1
ID34	MCL	63	female	MCL; TP53 analysis upon clinical request	6
ID35	MCL	41	male	MCL; TP53 analysis upon clinical request	1
ID141	CLL/SLL	55	female	CLL/SLL; TP53 analysis upon clinical request	1																						1
ID142	CLL/SLL	83	female	CLL/SLL; TP53 analysis upon clinical request	1																			1
ID145	CLL/SLL	65	male	CLL/SLL; TP53 analysis upon clinical request	6
ID143	favor CLL/SLL	62	male	indolent BCL (weak/partial coexpression CD5 and CD23), secretory differentiation, DD CLL/SLL/MZL/LPL	3																																									1
ID144	CLL/SLL	59	male	indolent BCL (CD5 +, partial expression CD23) DD CLL/SLL (MZL) plus plasma cell neoplasia DD LPL	3
ID36	HCL	69	female	indolent BCL DD HCL; BRAF and MYD88 analysis upon clinical request	3																								1							1
ID37	HCL	86	male	indolent BCL DD HCL, impaired morphology	3																															1		1
ID38	HCL	63	male	indolent BCL DD HCL	3																															1
ID40	LPL	59	female	indolent BCL DD LPL vs.MZL; MYD88 and CXCR4 ananlysis upon clinical request	1	1																											1	1
ID42	LPL	71	male	indolent BCL DD LPL vs.MZL; MYD88 and CXCR4 ananlysis upon clinical request	3					1																							1	1
ID43	LPL	65	male	indolent BCL (CD5+) DD LPL vs. MZL; MYD88 and CXCR4 ananlysis upon clinical request	1																												1										2
ID45	LPL	69	female	indolent BCL DD LPL vs.MZL; MYD88 and CXCR4 ananlysis upon clinical request	1																										1		1
ID49	LPL	71	male	indolent BCL DD LPL vs.MZL; MYD88 and CXCR4 ananlysis upon clinical request	1																						1						1
ID39	LPL	86	male	indolent BCL with secretory differentiation (CD10+) DD LPL vs. FL	6													1		1					1								1										1
ID41	LPL	70	male	indolent BCL DD LPL vs. MZL	2																					1							1	1
ID46	LPL	72	male	indolent BCL DD LPL vs. MZL	3																												1	2
ID47	LPL	68	male	indolent BCL DD LPL vs. MZL	1			1																									1
ID48	LPL	60	female	indolent BCL DD LPL vs. MZL	3																												1	1
ID50	LPL	66	female	indolent BCL DD LPL vs. MZL	3																												1	1
ID51	LPL	83	female	indolent BCL DD LPL vs. MZL	3																												1	1
ID52	LPL	82	male	indolent BCL DD LPL vs. MZL	1																												1										1
ID53	LPL	78	male	indolent BCL DD LPL vs. MZL	3																										1		1
ID54	LPL	75	male	indolent BCL DD LPL vs. MZL	3																												1	1
ID55	LPL	77	male	indolent BCL DD LPL vs. MZL; MYD88, CXCR4 and BCL2 analysis upon clinical request	6	1																											1
ID56	LPL	76	female	indolent BCL DD LPL vs. MZL	3																												1
ID57	LPL	66	male	indolent BCL DD LPL vs. MZL	3																												1
ID58	LPL	57	female	indolent BCL DD LPL vs. MZL	1																												1
ID91	MZL	79	female	indolent BCL DD MZL vs. LPL	3
ID94	MZL MALT type	46	female	indolent BCL DD MZL vs. LPL	6
ID65	MZL	64	male	indolent BCL DD MZL vs. LPL	1						1			1																						1
ID67	MZL	62	male	indolent BCL DD MZL vs. LPL	1						1
ID81	MZL	72	male	indolent BCL DD MZL vs. LPL	1																				1
ID88	MZL	75	female	indolent BCL DD MZL vs. LPL	1
ID89	MZL	8	male	indolent BCL DD MZL vs. LPL	1
ID90	MZL	52	female	indolent BCL DD MZL vs. LPL	3
ID133	MZL vs. CLL/SLL	66	female	indolent BCL (CD5 +) DD MZL vs. CLL/SLL vs. LPL	1
ID72	MZL	89	male	indolent BCL (partial coexpression CD23) DD MZL vs. LPL vs. CLL/SLL	6						1													1
ID70	MZL	72	male	indolent BCL (CD5+), DD MZL vs. Cyclin negative MCL	1	2																								1
ID80	MZL	57	female	indolent BCL (CD5+), DD MZL vs. Cyclin negative MCL vs. CLL/SLL	3	1
ID130	MZL vs. CLL/SLL	77	male	indolent BCL (CD5+, partial coexpression CD23) DD MZL vs. CLL/SLL vs. LPL	6																																								1
ID87	MZL (maybe splenic)	77	male	indolent BCL (CD5+, partial coexpression CD23) DD MZL vs. CLL/SLL vs. LPL	3																																				1
ID77	MZL	70	male	indolent BCL with partial Expression Cyclin D1, DD MCL vs. MZL	3																										1			1
ID92	MZL	67	female	indolent BCL (partial coexpression CD5 and CD23) DD CLL/SLL vs. MZL vs. LPL	1
ID93	MZL	62	male	indolent BCL (CD5+), DD MZL vs. Cyclin negative MCL vs. CLL/SLL	1
ID60	MZL	67	male	indolent BCL DD MZL vs. FL	1						1											1		1									1											1
ID61	MZL	87	female	indolent BCL DD MZL vs. FL	1				1									3						1			1							1
ID62	MZL	79	male	indolent BCL DD MZL vs. FL	1															1							1	1					1
ID59	MZL	n.a.	n.a.	indolent BCL DD conventional vs. pediatric-type MZL	n.a.	1					1								1	1	2		1				1							1
ID73	MZL	39	male	indolent BCL DD MZL vs. FL	6	1														1
ID74	MZL	59	male	indolent BCL DD MZL vs. FL	1						1																			1
ID75	MZL	51	female	indolent BCL DD MZL vs. FL	1		1			1
ID66	MZL	73	male	indolent BCL DD MZL vs. FL	1					1														1										1
ID85	MZL	78	male	indolent BCL DD MZL vs. FL	1						1
ID64	MZL	80	female	indolent BCL DD MZL vs. FL	1	1			1												1									1
ID63	favor PCMZL	72	male	indolent BCL DD (cutaneous/systemic) FL vs. MZL	6									1					1					1																	1
ID71	MZL	81	female	indolent BCL, most likely MZL	1				1															1
ID86	MZL	58	male	indolent BCL, most likely MZL	1																										6
ID68	MZL	71	female	indolent BCL, most likely MZL; (secretory differentiation) DD T-cell lymphoma	1													1				2
ID69	MZL	70	female	indolent BCL DD MZL (vs. LPL); (secretory differentiation) DD initial T-cell lymphoma	1						1														1
ID82	MZL	47	female	indolent BCL, most likely MZL; DD T-cell lymphoma	1																			1
ID76	favor SMZL	44	female	indolent BCL, most likely MZL (possibly SMZL) DD LPL	3													1															1
ID98	favor SMZL	61	female	indolent BCL, most likely MZL; (secretory differentiation)	6
ID79	SMZL	82	male	indolent BCL, (splenic)MZL vs. LPL vs. atypical CLL/SLL	3	1												2
ID83	MZL	74	male	BCL DD NLPHL vs. MZL	1				1
ID84	MZL	74	male	DD MZL (secretory differentiation) vs. plasma cell myeloma	3																		1
ID99	MZL	19	male	DD MZL (secretory differentiation) vs. plasma cell myeloma	1
ID100	MZL	44	male	DD MZL (secretory differentiation) vs. plasma cell myeloma (vs. LPL); MYD88 and CXCR4 ananlysis upon clinical request	2
ID97	MZL	73	male	indolent BCL DD MZL vs. LPL vs. CLL/SLL; MYD88 and TP53 ananlysis upon clinical request	3
ID96	MZL	65	male	indolent BCL DD MZL vs. FL	6
ID146	favor PZ-Npl	73	female	DD MZL (secretory differentiation) vs. plasma cell myeloma	3																						1
ID147	PZ-diff. MZL vs. PZ-Npl	42	male	DD MZL (secretory differentiation) vs. plasma cell myeloma	6
ID148	favor PZ-Npl	64	female	DD MZL (secretory differentiation) vs. plasma cell myeloma (vs. LPL)	3
ID149	favor SDRPL	85	male	indolent BCL (splenic) MZL vs. splenic diffuse red pulp small BCL	6																													1										1
ID150	composite lymphoma FL plus CLL/SLL	79	male	indolent BCL DD FL vs.CLL/SLL vs.MZL or composite	6																			1																				1
ID131	FL vs. MZL	72	female	indolent BCL DD FL vs. MZL	6
ID101	FL	63	female	indolent BCL, most likely diffuse FL	6									1		1					1	1						1									1
ID102	FL	70	female	indolent BCL, DD FL vs. MZL	1										1	1			1		1			1
ID103	FL	67	female	indolent BCL, DD FL vs. MZL	2					1						1					1	3																		1
ID104	FL	53	male	indolent BCL with partial expression Cyclin D1, DD MCL vs. FL	1									1				1					1				3											4
ID106	FL	73	male	indolent BCL DD FL vs. MZL	1										1				1	1	1
ID107	FL	66	male	BCL (impaired morphology), most likely (cutaneous/systemic) FL	6					1					1					1	1
ID108	FL	66	male	indolent BCL DD FL vs. MZL	1										6		1				1																	1
ID109	FL	59	male	indolent BCL DD (cutaneous/systemic) FL vs. MZL	6									1	1				1									1
ID110	FL	67	male	indolent BCL, FL (pre-diagnosed CLL/SLL)	2															1	1			1
ID111	FL	41	male	indolent BCL DD FL vs. MZL	1					1						1			1
ID112	FL	65	male	indolent BCL, diffuse FL	1									2		1					1
ID113	FL	61	female	indolent BCL, most likely FL	1											1			1			2
ID114	FL	43	female	indolent BCL DD FL vs. MZL	1	1			1	1						1			1		1				1
ID115	FL	n.a.	n.a.	indolent BCL DD FL vs. MZL	n.a.												1				1																					1
ID118	favor FL	61	female	indolent BCL DD FL vs. MZL	6																1									1
ID119	FL	57	female	indolent BCL DD FL vs. MZL	n.a.											1			1
ID120	FL	59	female	indolent BCL DD FL vs. MZL	6	1				1
ID121	FL	49	female	indolent BCL DD FL vs. MZL	2																1				1
ID123	FL	77	male	indolent BCL, FL (pre-diagnosed CLL/SLL)	5											1
ID124	FL	74	male	indolent BCL DD FL vs. MZL	6			1
ID125	FL	13	male	indolent BCL, DD (pediatric-type) FL (two localizations)	1
ID126	FL	13	female	indolent BCL, most likely FL	6
ID127	FL	32	female	indolent BCL DD FL vs. MZL	1
ID132	FL	54	female	indolent BCL DD FL vs. MZL	1
ID128	FL vs. MZL	76	male	indolent BCL DD MZL vs. FL; (secretory differentiation)	1	1																	2
ID129	MZL vs. LPL	89	female	indolent BCL DD MZL vs. FL (panel sequencing indicates DD LPL)	1																												1
ID139	MZL pediatric type	17	male	indolent BCL, favor (pediatric-type) MZL	1
ID140	MZL pediatric type	25	male	indolent BCL DD (pediatric-type) MZL	1
ID135	FL/MZL pediatric type	30	female	indolent BCL DD (pediatric-type) FL vs. MZL	1																2																1
ID136	FL pediatric type	31	male	indolent BCL DD (pediatric-type) FL vs. MZL	1																																1
ID95	MZL	69	female	indolent BCL, most likely MZL vs. reactive	6
ID153	favor MZL	67	female	indolent BCL, most likely MZL vs. reactive	6
ID78	MZL	61	male	indolent BCL (MZL) vs. reactive	6	1																2
ID44	LPL	77	male	indolent BCL DD MZL vs.LPL DD reactive	1			1																									1
ID105	FL	58	female	DD reactive vs. indolent BCL (MZL or FL)	1											1			1								1		1
ID117	FL	74	female	DD reactive vs. indolent BCL (MZL or FL)	1					1									1
ID116	NHL-B (favor PCFCL)	60	female	reactive vs. indolent BCL ((primary cutaneous) FL vs. MZL)	6				1							1											2
ID122	PCFCL	29	female	reactive vs. indolent BCL ((primary cutaneous) FL)	6																				1				1
ID134	MZL pediatric type	50	female	reactive vs. (pediatric) MZL	1					1															1												1
ID137	MZL pediatric type	18	male	reactive vs. (pediatric) MZL	1
ID138	MZL pediatric type	23	male	reactive vs. (pediatric) MZL	1
ID154	reactive	8	male	reactive vs. indolent BCL (pediatric-type) MZL	1
ID155	reactive	22	female	reactive vs. indolent BCL (pediatric-type) MZL	1
ID151	reactive vs. iBCL	66	male	reactive vs. indolent cutaneous BCL	6																						1
ID152	reactive vs. MZL	52	female	reactive vs. indolent BCL (MZL)	6
ID156	reactive	68	male	reactive vs. indolent BCL	6
ID157	reactive	15	female	reactive vs. indolent BCL	3
ID158	favor reactive	62	female	reactive vs. indolent BCL (FL)	1
[truncated: 10 more columns]

## Sheet: Table S5
Supplementary Table S5: Read statistics of B-cell lymphoma panel sequencing per sample.
ID	Total Number of Reads	% On Target	Mean Coverage	Uniformity in %	Comment
ID1	1381111	95.55	3419	93.97
ID10	2404147	99.02	6258	83.31
ID100	956584	96.85	2344	91.25
ID101	1355977	98.23	3444	89.44
ID102	1252037	91.98	2829	83.60	fixation artifacts; evaluable results (cutoff 10% allele fraction)
ID103	1793801	97.39	4519	90.36
ID104	689608	97.91	1802	93.47
ID105	1325281	98.32	3364	92.75
ID106	1575926	97.79	4045	92.09
ID107	750326	98.33	1908	93.53
ID108	607995	97.38	1533	91.74
ID109	1331824	98.40	3236	86.08
ID11	963371	99.34	2417	88.55
ID110	1314539	98.09	3335	89.88
ID111	639678	97.25	1596	92.30
ID112	2739044	93.84	6572	92.80
ID113	536989	97.70	1386	95.16
ID114	1133918	96.44	2877	95.59
ID115	2209302	87.15	4930	92.75
ID116	1470665	97.93	3695	89.58
ID117	649934	99.43	1692	91.78
ID118	1075367	96.64	2699	93.29
ID119	813058	99.72	2076	85.00
ID12	1463995	95.17	3299	93.66
ID120	741017	95.99	1829	92.41
ID121	2345694	96.46	5806	85.80
ID122	750626	87.92	1653	88.30
ID123	597179	96.51	1512	88.48
ID124	5245470	95.24	13660	94.57
ID125	553932	96.66	1389	92.84
ID126	1180810	96.91	3029	93.65
ID127	1820092	90.41	3887	82.40
ID128	1471219	97.25	3770	93.46
ID129	838740	94.49	2082	94.64
ID13	1103820	97.23	2759	90.03
ID130	641103	98.28	1670	92.27
ID131	2927781	92.12	7382	88.36
ID132	1277384	96.36	3272	94.22
ID133	896285	95.34	2068	88.98	fixation artifacts; evaluable results (cutoff 10% allele fraction)
ID134	5494772	95.67	13433	91.53
ID135	1027060	98.30	2597	93.13
ID136	990671	96.67	2454	92.36
ID137	846142	98.53	2162	86.95
ID138	1466944	98.09	3718	90.06
ID139	1586100	97.90	3986	89.67
ID14	999450	98.27	2514	91.12
ID140	6734735	96.33	16661	92.74
ID141	1427270	96.17	3598	93.58
ID142	1576591	96.53	3940	92.18
ID143	1922745	96.71	4705	83.39
ID144	1513565	99.09	3850	87.09
ID145	2762912	98.37	7021	90.62
ID146	1033330	95.13	1367	88.92
ID147	2153234	97.46	5443	92.67
ID148	727808	98.58	1867	94.91
ID149	650487	95.43	1585	91.55
ID15	2849346	84.69	6288	95.04
ID150	2980946	97.02	7522	90.63
ID151	1446571	95.75	3605	92.24
ID152	1240900	69.59	3206	93.88
ID153	2662004	97.17	6831	93.81
ID154	947851	96.31	2367	92.54
ID155	1386357	94.61	3410	91.15
ID156	491292	98.09	1234	88.24
ID157	1154639	97.80	2906	89.94
ID158	2724644	96.78	6934	94.10
ID159	806307	87.74	1663	83.75	fixation artifacts; excluded from analysis
ID16	2389851	98.07	5972	88.55
ID17	810777	96.14	2015	91.80
ID18	1640740	97.71	4187	93.31
ID19	880427	97.11	2225	92.79
ID2	887635	96.35	2876	91.80
ID20	1829382	95.36	4603	93.01
ID21	2733796	96.96	6866	91.81
ID22	1237219	95.76	3040	89.36
ID23	1466423	95.72	3552	90.60
ID24	667120	96.40	1665	91.59
ID25	1125350	98.26	2811	90.84
ID26	753177	98.01	1910	92.60
ID27	1014855	99.00	2610	95.22
ID28	464968	98.79	1190	93.48
ID29	1165385	98.45	3006	94.57
ID3	467308	96.59	1170	92.90
ID30	1169239	95.66	2917	92.14
ID31	979729	96.63	2481	93.65
ID32	1512046	94.41	3710	93.03
ID33	1226767	91.57	3038	95.14
ID34	802537	98.68	2090	89.54
ID35	1499793	97.83	3850	92.45
ID36	1697419	96.43	4183	92.90
ID37	664761	98.63	1726	93.41
ID38	1081250	97.72	2655	87.56
ID39	1143031	97.66	2895	93.83
ID4	581097	95.48	1450	94.46
ID40	1937883	95.41	4750	91.71
ID41	2215261	99.39	5710	95.54
ID42	1072328	95.94	2688	93.81
ID43	2064537	98.67	5398	94.56
ID44	846998	99.57	2179	86.75
ID45	1219774	99.72	3082	84.80
ID46	888359	98.09	2235	89.84
ID47	3789950	97.34	9298	87.65
ID48	2707047	98.38	6788	86.78
ID49	729075	96.15	1770	86.80
ID5	1259619	97.57	3211	92.99
ID50	608531	99.00	1587	88.62
ID51	1745855	90.74	4052	89.39
ID52	749902	96.43	1852	90.38
ID53	6496075	97.14	16287	93.85
ID54	633479	94.74	1593	92.37
ID55	518825	97.34	1337	94.32
ID56	996010	97.62	2563	93.14
ID57	1749356	98.48	4459	91.56
ID58	899801	96.66	2248	94.03
ID59	2242139	95.94	5485	91.84
ID6	681079	98.16	1738	94.43
ID60	1376633	86.99	3118	93.71
ID61	2132969	99.42	5383	93.80
ID62	1635295	98.36	4163	91.29
ID63	462236	96.19	1143	92.92
ID64	3104155	97.77	7754	67.73	underrepresentation of one pool; overall coverage sufficient
ID65	1764889	97.44	4463	92.91
ID66	770026	97.34	1925	90.48
ID67	950754	96.50	2209	90.75
ID68	2252984	97.43	5807	93.08
ID69	550476	98.67	1392	93.82
ID7	1075693	98.09	2755	95.12
ID70	845438	97.53	2107	89.29
ID71	1896471	98.31	4684	93.02
ID72	940986	96.32	2338	91.69
ID73	782074	95.03	1904	92.73
ID74	1684872	97.89	4383	92.81
ID75	921745	98.06	2363	93.48
ID76	753306	96.81	1881	92.39
ID77	5186116	97.51	13169	91.81
ID78	930564	96.30	2341	93.55
ID79	714666	97.66	1849	92.61
ID8	544731	95.32	1353	93.26
ID80	748878	95.85	1827	92.45
ID81	893706	96.42	2256	94.02
ID82	674393	93.36	1598	75.83	underrepresentation of one pool; overall coverage sufficient
ID83	1709023	97.23	4220	91.05
ID84	592446	99.71	1554	89.44
ID85	965789	98.81	2505	94.20
ID86	1370656	97.39	3360	86.23
ID87	835588	97.99	2121	94.29
ID88	1383796	99.68	3681	94.63
ID89	579085	94.13	1367	88.92
ID9	2048995	96.38	4984	87.58
ID90	1100312	97.62	2729	89.08
ID91	867070	98.37	2172	86.82
ID92	622494	95.66	1522	90.78
ID93	600085	96.83	1448	81.28
ID94	2132424	98.47	5587	93.03
ID95	1452715	97.40	3740	95.36
ID96	2048756	99.15	5241	92.41
ID97	919964	94.76	2133	81.38	fixation artifacts; evaluable results (cutoff 10% allele fraction)
ID98	1414175	99.07	3628	89.67
ID99	610410	97.33	1551	92.13

## Sheet: Table S6
Supplementary Table S6: Summary of variant class per mutation type and gene. a) Proportion of mutational type per class 5/4/3. b) Number of variant class 5/4/3 per single gene.
a)
	class 5	class 4	class 3
Missense	72	50	156
Nonsense	9	31	1
Frameshift InDel	2	36	1
Splice site	3	15	3
Inframe Del	0	4	6
Duplication	0	1	2
b)
	TP53	MYC	MYD88	ID3	H1-4	TNFRSF14	FOXO1	CCND3	SOCS1	TNFAIP3	CXCR4	CREBBP	KLF2	TBL1XR1	STAT6	BIRC3	CARD11	BCL2	PIM1	EP300	IRF8	CD79B	B2M	NOTCH1	BRAF	NFKBIE	MAP2K1	SGK1	RRAGC	NOTCH2	SF3B1	MEF2B	NSD2	TCF3	XPO1	CD79A	PTPRD	BTK	EZH2	PLCG2
class 5	21	2	26	0	0	1	5	0	0	0	7	0	0	0	9	0	0	0	0	0	0	2	0	0	6	0	3	0	0	0	0	0	2	0	2	0	0	0	0	0
class 4	15	4	0	15	0	10	6	11	4	10	7	9	3	0	0	8	7	1	1	4	3	1	6	4	0	3	0	0	0	3	2	0	0	0	0	0	0	0	0	0
class 3	4	27	0	10	18	5	5	3	10	4	0	4	10	13	2	3	3	9	8	4	4	3	0	2	0	2	1	4	3	0	1	2	0	2	0	2	1	0	0	0
total	40	33	26	25	18	16	16	14	14	14	14	13	13	13	11	11	10	10	9	8	7	6	6	6	6	5	4	4	3	3	3	2	2	2	2	2	1	0	0	0

## Sheet: Tabel S7
Supplementary Table S7: The most commonly detected mutations across the major groups of small BCL adapted from Supplemental Table 1 by deLeval et al. (PMID: 36001803, Ref. 3).
Hugo_Symbol/Entity	FL	SMZL	NMZL	MALT	MCL	U-CLL	M-CLL	LPL/WM
KMT2D	70	15	40	15	20	0	0	15
CREBBP	60	10	15	15	0	0	0	0
TNFRSF14	35	0	15	5	0	0	0	0
EZH2	25	0	10	0	0	0	0	0
STAT6	15	0	5	0	0	0	0	0
CARD11	10	5	10	10	5	0	0	0
H1-4	10	0	10	0	0	0	0	5
EP300	10	5	5	5	0	0	0	0
SOCS1	10	0	5	0	0	0	0	0
MEF2B	10	0	0	0	5	0	0	0
B2M	10	0	0	0	0	0	0	0
IRF8	10	0	0	0	0	0	0	0
PIM1	10	0	0	0	0	0	0	0
RRAGC	10	0	0	0	0	0	0	0
FOXO1	5	0	5	0	0	0	0	0
TP53	5	10	0	0	10	10	0	5
BTK	5	0	0	0	0	0	0	0
SGK1	5	0	0	0	0	0	0	0
NOTCH2	0	25	15	10	5	0	0	0
TBL1XR1	0	5	15	10	0	0	0	0
KLF2	0	25	10	0	0	0	0	0
BRAF	0	0	10	0	0	5	0	0
CXCR4	0	0	10	0	0	0	0	35
PTPRD	0	0	10	0	0	0	0	0
NOTCH1	0	10	5	5	5	30	0	0
ATM	0	5	5	0	45	0	15	0
ID3	0	0	5	0	0	0	0	0
MYD88	0	0	5	5	0	0	5	90
BIRC3	0	5	0	0	10	5	0	0
CCND3	0	5	0	0	0	0	0	0
NSD2	0	0	0	0	15	0	0	0
KMT2C	0	0	0	20	5	0	0	0
NFKBIE	0	0	0	0	5	0	0	0
CD79B	0	0	0	0	0	0	0	10
MAP2K1	0	0	0	0	0	0	0	0
PLCG2	0	0	0	5	0	0	0	0
SF3B1	0	0	0	0	0	5	15	0
TCF3	0	0	0	0	0	0	0	0
XPO1	0	0	0	0	0	5	0	0
